# Supplementary material for: A renewably sourced, circular photopolymer resin for additive manufacturing
Source: Nature. 2024 May 15;629(8014):1069–74. doi: 10.1038/s41586-024-07399-9 (PMC11136657; doi:10.1038/s41586-024-07399-9)
Supplement: Supplementary file 3 — Source Data Fig. 2 [file 41586_2024_7399_MOESM3_ESM.xlsx]

## Sheet: Figure 2g_pristine resin
Pristine Resin
Mw (g/mol)	RI
68136	0.000153
66824	6.7e-05
65538	4.54e-05
64276	6.73e-05
63040	0.000112
61827	8.36e-05
60637	0.000135
59471	0.000304
58327	0.000156
57205	0.000306
56106	0.000317
55027	0.000357
53969	0.000207
52932	0
51915	0.000102
50917	0.000268
49939	0.000237
48980	0.000314
48039	0.000146
47117	0.000436
46212	0.000559
45325	0.000608
44455	0.000735
43602	0.000913
42766	0.000754
41945	0.000909
41141	0.000708
40352	0.000666
39578	0.000727
38820	0.000749
38076	0.000883
37346	0.000839
36631	0.00107
35929	0.000768
35241	0.00084
34566	0.000777
33905	0.00093
33256	0.000725
32619	0.000763
31995	0.000739
31383	0.000832
30783	0.000554
30194	0.000573
29617	0.000545
29051	0.000493
28496	0.000497
27952	0.000608
27418	0.00069
26894	0.000734
26381	0.000798
25878	0.00068
25384	0.000635
24900	0.000671
24425	0.000869
23959	0.000891
23502	0.000721
23054	0.000642
22615	0.000522
22184	0.000685
21762	0.000833
21348	0.000647
20941	0.000776
20543	0.000629
20152	0.000816
19769	0.000572
19393	0.000621
19024	0.000625
18663	0.00083
18308	0.000746
17960	0.000732
17619	0.000612
17285	0.000769
16957	0.000685
16635	0.000538
16320	0.000608
16010	0.000563
15707	0.000876
15409	0.000735
15117	0.000665
14831	0.000561
14550	0.000748
14275	0.000527
14005	0.000797
13740	0.000818
13480	0.000765
13225	0.000919
12975	0.000868
12730	0.000833
12490	0.000944
12254	0.000881
12023	0.00104
11796	0.00117
11573	0.00107
11355	0.000992
11141	0.000936
10931	0.000932
10725	0.00087
10523	0.00096
10325	0.001
10131	0.00096
9940	0.000843
9753	0.00103
9570	0.000806
9390	0.000842
9214	0.000802
9041	0.000838
8871	0.000821
8705	0.00117
8542	0.00108
8381	0.00114
8224	0.000947
8070	0.00101
7919	0.000963
7771	0.00121
7626	0.000982
7483	0.000976
7343	0.00092
7206	0.000956
7071	0.000669
6939	0.000929
6810	0.000797
6682	0.000755
6558	0.000699
6436	0.00092
6316	0.00066
6198	0.000808
6083	0.000782
5969	0.000635
5858	0.000686
5749	0.000871
5642	0.000881
5538	0.00085
5435	0.00103
5334	0.000883
5235	0.000907
5138	0.000849
5042	0.000845
4949	0.000812
4857	0.000843
4767	0.000826
4679	0.000873
4593	0.000856
4508	0.000869
4424	0.000882
4343	0.000865
4262	0.000809
4184	0.0009
4107	0.000947
4031	0.000985
3957	0.000933
3884	0.000898
3812	0.000821
3742	0.000834
3673	0.000737
3606	0.00069
3539	0.00073
3474	0.000697
3411	0.000918
3348	0.000674
3287	0.000598
3226	0.000627
3167	0.000807
3109	0.000794
3052	0.000805
2996	0.00063
2942	0.000816
2888	0.000689
2835	0.000608
2783	0.000575
2733	0.000709
2683	0.000587
2634	0.000563
2586	0.000514
2539	0.000403
2493	0.00037
2447	0.000234
2403	0.000205
2359	0.000255
2316	0.000368
2274	0.000383
2233	0.000561
2192	0.000656
2153	0.00066
2114	0.000718
2076	0.000758
2038	0.000695
2001	0.000653
1965	0.000767
1929	0.000729
1895	0.000797
1861	0.000768
1827	0.000694
1794	0.000617
1762	0.000484
1730	0.000638
1699	0.00061
1668	0.000778
1638	0.000752
1609	0.000657
1580	0.000661
1552	0.000607
1524	0.000567
1497	0.000552
1470	0.000494
1444	0.000461
1418	0.000504
1393	0.000466
1368	0.000657
1343	0.000693
1319	0.0009
1296	0.000838
1273	0.00113
1250	0.00161
1228	0.00231
1206	0.00345
1185	0.00587
1164	0.01006
1143	0.01657
1123	0.02831
1103	0.04694
1083	0.07478
1064	0.11473
1045	0.16877
1027	0.23857
1009	0.32335
991	0.43187
974	0.53919
956	0.64852
940	0.7529
923	0.84495
907	0.9187
891	0.97009
875	0.99704
860	1
845	0.98142
830	0.94517
816	0.89593
801	0.83887
787	0.7782
774	0.71768
760	0.66063
747	0.6087
734	0.56324
721	0.52447
708	0.49236
696	0.46584
684	0.44441
672	0.42723
660	0.41423
649	0.40488
638	0.40007
627	0.39943
616	0.40329
605	0.41132
595	0.4231
585	0.43718
574	0.45191
565	0.46497
555	0.47478
545	0.47941
536	0.47811
527	0.47033
518	0.45645
509	0.43722
500	0.41392
492	0.38751
483	0.35961
475	0.33171
467	0.30439
459	0.27895
451	0.25556
443	0.23483
436	0.21674
428	0.20102
421	0.18745
414	0.17588
407	0.16576
400	0.15672
393	0.14833
387	0.14029
380	0.13263
374	0.12523
367	0.11851
361	0.11135
355	0.1042
349	0.09744
343	0.09103
337	0.08498
332	0.07907
326	0.07352
321	0.06808
315	0.06307
310	0.05874
305	0.05423
300	0.05031
295	0.04641
290	0.0431
285	0.03972
280	0.0365
276	0.03366
271	0.03101
267	0.02845
262	0.02592
258	0.02379
254	0.02197
249	0.02019
245	0.01883
241	0.01723
237	0.0158
233	0.01478
230	0.0137
226	0.01283
222	0.01216
218	0.01146
215	0.01094
211	0.0106
208	0.01041
204	0.01047
201	0.01062
198	0.01128

## Sheet: Figure 2g_recycled resin
1st recycle
Mw (g/mol)	RI
8705	0.00073
8623	0.000293
8542	0
8461	0.000191
8381	0.000534
8303	0.000491
8224	0.000372
8147	0.000276
8070	0.000316
7994	0.000576
7919	0.000835
7845	0.00122
7771	0.00135
7698	0.00157
7626	0.00184
7554	0.00182
7483	0.00191
7413	0.00232
7343	0.00278
7274	0.00282
7206	0.00255
7138	0.00261
7071	0.00286
7005	0.0031
6939	0.00311
6874	0.00292
6810	0.00331
6746	0.00376
6682	0.00358
6620	0.00335
6558	0.0036
6496	0.00371
6436	0.0035
6375	0.00342
6316	0.00355
6257	0.00391
6198	0.00406
6140	0.00381
6083	0.00363
6026	0.00372
5969	0.00407
5914	0.00451
5858	0.00478
5804	0.00491
5749	0.00533
5696	0.00562
5642	0.00536
5590	0.00533
5538	0.00574
5486	0.00612
5435	0.00631
5384	0.00647
5334	0.00658
5284	0.00627
5235	0.00604
5186	0.00651
5138	0.00669
5090	0.00684
5042	0.0073
4996	0.0075
4949	0.00766
4903	0.00806
4857	0.00845
4812	0.00839
4767	0.00875
4723	0.00931
4679	0.00939
4636	0.00943
4593	0.01
4550	0.0105
4508	0.0104
4466	0.0105
4424	0.0108
4383	0.0113
4343	0.0116
4302	0.0116
4262	0.0116
4223	0.0122
4184	0.0125
4145	0.0125
4107	0.0127
4068	0.0132
4031	0.0135
3993	0.0139
3957	0.0144
3920	0.0149
3884	0.0155
3848	0.0157
3812	0.0154
3777	0.0158
3742	0.01659
3707	0.01693
3673	0.01693
3639	0.017
3606	0.0177
3572	0.0183
3539	0.0187
3507	0.0194
3474	0.02014
3442	0.0205
3411	0.0209
3379	0.02163
3348	0.0222
3317	0.0226
3287	0.0229
3256	0.0233
3226	0.0239
3197	0.02504
3167	0.02554
3138	0.02554
3109	0.0259
3081	0.0264
3052	0.0269
3024	0.02766
2996	0.0281
2969	0.0286
2942	0.029
2915	0.0291
2888	0.0297
2861	0.0304
2835	0.0308
2809	0.0312
2783	0.0317
2758	0.0321
2733	0.0325
2708	0.0329
2683	0.0335
2658	0.0339
2634	0.0347
2610	0.0352
2586	0.0356
2562	0.0365
2539	0.03669
2516	0.0366
2493	0.0369
2470	0.0376
2447	0.0382
2425	0.0383
2403	0.0383
2381	0.0389
2359	0.0398
2338	0.0399
2316	0.0398
2295	0.0401
2274	0.0405
2253	0.0406
2233	0.0406
2213	0.0408
2192	0.0408
2173	0.0407
2153	0.0406
2133	0.0403
2114	0.0397
2095	0.0395
2076	0.0393
2057	0.039
2038	0.0392
2019	0.0393
2001	0.0391
1983	0.0386
1965	0.0384
1947	0.0385
1929	0.0382
1912	0.0379
1895	0.0378
1878	0.0374
1861	0.037
1844	0.0369
1827	0.0367
1810	0.0366
1794	0.0365
1778	0.0364
1762	0.0362
1746	0.0363
1730	0.0364
1714	0.0361
1699	0.0358
1684	0.0358
1668	0.0356
1653	0.0349
1638	0.0345
1624	0.0347
1609	0.0344
1595	0.0338
1580	0.0333
1566	0.0329
1552	0.0324
1538	0.0317
1524	0.0314
1510	0.0308
1497	0.0302
1483	0.0298
1470	0.0294
1457	0.0291
1444	0.0287
1431	0.0279
1418	0.0271
1405	0.0266
1393	0.0263
1380	0.0258
1368	0.025
1355	0.0245
1343	0.0247
1331	0.0245
1319	0.0232
1308	0.0224
1296	0.0223
1284	0.0218
1273	0.021
1261	0.0203
1250	0.0197
1239	0.01935
1228	0.01902
1217	0.01859
1206	0.01827
1195	0.01796
1185	0.0175
1174	0.0171
1164	0.01691
1153	0.01703
1143	0.01685
1133	0.0163
1123	0.0162
1113	0.01652
1103	0.01655
1093	0.01646
1083	0.01681
1074	0.01727
1064	0.01767
1055	0.01829
1045	0.01902
1036	0.01975
1027	0.02042
956	0.03907
948	0.04336
940	0.05021
931	0.05766
923	0.06645
915	0.07662
907	0.08876
899	0.10303
891	0.11926
883	0.13759
875	0.15888
868	0.18301
860	0.21
852	0.24038
845	0.27387
837	0.3102
830	0.34931
823	0.39102
816	0.43512
808	0.48138
801	0.52905
794	0.57771
787	0.62683
780	0.67528
774	0.72262
767	0.76811
760	0.81098
753	0.85066
747	0.88637
740	0.91749
734	0.9438
727	0.9653
721	0.98208
715	0.99342
708	0.99901
702	1
696	0.99662
690	0.98855
684	0.9764
678	0.9612
672	0.94287
666	0.92182
660	0.89891
655	0.87421
649	0.84831
643	0.82152
638	0.79437
632	0.76712
627	0.73955
621	0.71236
616	0.68547
611	0.65889
605	0.63299
600	0.60778
595	0.58306
590	0.55871
585	0.53989
579	0.51735
574	0.49577
570	0.47523
565	0.45543
560	0.43629
555	0.41858
550	0.40205
545	0.38643
541	0.37225
536	0.35938
531	0.34807
527	0.3379
522	0.32935
518	0.32278
513	0.31791
509	0.31462
504	0.31285
500	0.31276
492	0.3174
487	0.32133
483	0.32622
479	0.33211
475	0.33876
471	0.3459
467	0.35327
463	0.3602
459	0.36667
455	0.3728
451	0.37837
447	0.38255
443	0.38523
440	0.38679
436	0.38706
432	0.38634
428	0.38442
425	0.38078
421	0.37576
417	0.36968
414	0.36256
410	0.35436
407	0.34556
403	0.33646
400	0.32679
397	0.31697
393	0.30693
390	0.29653
387	0.28625
383	0.27616
380	0.26581
377	0.2557
374	0.24612
370	0.23652
367	0.22704
364	0.2177
361	0.20887
358	0.20036
355	0.19169
352	0.18302
349	0.17495
346	0.16772
343	0.16055
340	0.15326
337	0.14613
335	0.13916
332	0.13255
329	0.12673
326	0.12111
323	0.11535
321	0.10994
318	0.10484
315	0.09995
313	0.09519
310	0.09044
307	0.08636
305	0.08261
302	0.07884
300	0.07518
297	0.07124
295	0.06775
292	0.06485
290	0.06201
287	0.05888
285	0.05584
283	0.05368
280	0.05153
278	0.04896
276	0.04664
273	0.04463
271	0.0425
269	0.04015
267	0.0381
264	0.03658
262	0.03491
260	0.03304
258	0.0316
256	0.03026
254	0.02876
251	0.02733
249	0.02574
247	0.02431
245	0.02326
243	0.02218
241	0.02081
239	0.01945
237	0.0185
235	0.01778
233	0.01666
231	0.01553
230	0.01481
228	0.01379
226	0.01255
224	0.01179
222	0.01149
220	0.01067
218	0.00971
217	0.0093
215	0.00889
213	0.00817
211	0.00734
210	0.00679
208	0.00653
206	0.00637
204	0.0058
203	0.0049
201	0.00455
199	0.00436
198	0.00395
196	0.00348
195	0.00307
193	0.00279
191	0.00259
190	0.00254
188	0.00235
187	0.00209
185	0.00209
