# Supplementary material for: A renewably sourced, circular photopolymer resin for additive manufacturing
Source: Nature. 2024 May 15;629(8014):1069–74. doi: 10.1038/s41586-024-07399-9 (PMC11136657; doi:10.1038/s41586-024-07399-9)
Supplement: Supplementary file 4 — Source Data Fig. 3 [file 41586_2024_7399_MOESM4_ESM.xlsx]

## Sheet: Figure 3a_30wt% isoLp2
30 wt% isoLp2
Strain (%)	Stress (MPa)
0	0.0156
0.0511	0.0176
0.191	0.0227
0.3308	0.0196
0.4567	0.0198
0.5826	0.0276
0.7364	0.0336
0.8763	0.031
1.0021	0.0326
1.142	0.0369
1.2818	0.0374
1.4077	0.0336
1.5336	0.0349
1.6734	0.0391
1.7993	0.0455
1.9392	0.0408
2.065	0.0431
2.1909	0.0514
2.3307	0.053
2.4566	0.0484
2.5825	0.0508
2.7223	0.057
2.8342	0.0581
2.9881	0.0589
3.1139	0.0607
3.2538	0.0665
3.3796	0.0681
3.5335	0.0628
3.6594	0.0603
3.7992	0.0673
3.9391	0.0673
4.0649	0.0656
4.1908	0.0681
4.3306	0.0768
4.4565	0.0773
4.5964	0.0752
4.7362	0.079
4.8621	0.0808
4.988	0.0819
5.1278	0.0799
5.2537	0.0794
5.3795	0.0891
5.5054	0.0928
5.6313	0.091
5.7851	0.0949
5.911	0.102
6.0508	0.102
6.1767	0.0981
6.3306	0.1031
6.4564	0.1062
6.5963	0.1098
6.7221	0.1108
6.862	0.1095
6.9879	0.1143
7.1277	0.1159
7.2676	0.1081
7.3934	0.1089
7.5333	0.1167
7.6731	0.1165
7.799	0.1148
7.9249	0.1223
8.0507	0.1274
8.1766	0.1274
8.3165	0.1262
8.4423	0.1268
8.5822	0.1287
8.722	0.1288
8.8479	0.1241
8.9738	0.127
9.1136	0.1365
9.2535	0.1366
9.3933	0.134
9.5332	0.14
9.673	0.1452
9.7989	0.1397
9.9388	0.1402
10.0646	0.1411
10.2045	0.1477
10.3304	0.1503
10.4702	0.15
10.5961	0.1544
10.7219	0.1606
10.8618	0.1592
10.9877	0.153
11.1275	0.1584
11.2394	0.1643
11.3793	0.1634
11.5191	0.1653
11.645	0.172
11.7848	0.178
11.9247	0.178
12.0645	0.1763
12.2044	0.1791
12.3303	0.1826
12.4701	0.1788
12.596	0.1768
12.7219	0.1843
12.8617	0.1866
13.0016	0.1868
13.1274	0.1854
13.2673	0.1889
13.3932	0.1916
13.519	0.1921
13.6589	0.1902
13.7847	0.1919
13.9106	0.1994
14.0365	0.1992
14.1763	0.1956
14.3162	0.2055
14.456	0.2048
14.5819	0.2009
14.7218	0.2014
14.8616	0.2036
15.0015	0.2092
15.1273	0.2081
15.2532	0.2076
15.3931	0.2134
15.5189	0.2179
15.6728	0.2175
15.7986	0.2134
15.9245	0.2206
16.0644	0.224
16.2042	0.2185
16.3161	0.222
16.4559	0.2266
16.5818	0.233
16.7077	0.2312
16.8475	0.2291
16.9734	0.2333
17.1133	0.2377
17.2391	0.2357
17.379	0.2357
17.5188	0.2424
17.6587	0.2499
17.7985	0.2452
17.9244	0.2455
18.0643	0.2522
18.1901	0.2513
18.33	0.2456
18.4698	0.2452
18.6097	0.2511
18.7356	0.2509
18.8614	0.2511
19.0013	0.2494
19.1132	0.2581
19.253	0.2597
19.3789	0.257
19.5187	0.2578
19.6586	0.2628
19.7845	0.2629
19.9103	0.2587
20.0502	0.2629
20.19	0.2713
20.3159	0.2696
20.4557	0.2731
20.5956	0.2728
20.7355	0.2754
20.8613	0.2782
21.0012	0.2763
21.127	0.277
21.2669	0.2818
21.4068	0.2896
21.5326	0.2868
21.6585	0.29
21.7983	0.2958
21.9242	0.2924
22.0641	0.2913
22.1899	0.2922
22.3158	0.2949
22.4557	0.2991
22.5815	0.2978
22.7074	0.2999
22.8612	0.3067
22.9871	0.3125
23.1269	0.31
23.2528	0.3092
23.4067	0.3137
23.5325	0.3118
23.6584	0.309
23.7982	0.3109
23.9381	0.3131
24.064	0.3162
24.2038	0.3131
24.3297	0.3123
24.4556	0.3171
24.5954	0.3203
24.7213	0.3156
24.8611	0.3168
24.987	0.3243
25.1129	0.3242
25.2387	0.3243
25.3646	0.3245
25.5045	0.3285
25.6583	0.3343
25.7842	0.3284
25.924	0.3301
26.0499	0.3386
26.2037	0.3388
26.3296	0.3361
26.4555	0.3374
26.5953	0.3466
26.7352	0.346
26.861	0.343
27.0009	0.3494
27.1407	0.3531
27.2666	0.352
27.4065	0.3519
27.5183	0.3511
27.6442	0.3564
27.7841	0.3586
27.9099	0.3534
28.0498	0.3569
28.1757	0.3633
28.3015	0.3653
28.4414	0.3645
28.5952	0.3673
28.7211	0.3707
28.847	0.3718
29.0008	0.3692
29.1267	0.3734
29.2665	0.3754
29.3924	0.3766
29.5322	0.3728
29.6581	0.3748
29.798	0.3816
29.9378	0.3779
30.0637	0.3738
30.1895	0.3795
30.3154	0.3827
30.4553	0.384
30.5811	0.3837
30.707	0.3871
30.8469	0.3902
30.9867	0.3913
31.1126	0.3882
31.2524	0.3918
31.3923	0.3963
31.5182	0.3978
31.644	0.3953
31.7979	0.4033
31.9377	0.4097
32.0636	0.4078
32.1894	0.4058
32.3293	0.4086
32.4552	0.4119
32.595	0.4136
32.7349	0.4133
32.8607	0.4187
33.0006	0.4237
33.1265	0.42
33.2663	0.4168
33.3922	0.4182
33.5181	0.4226
33.6439	0.4175
33.7838	0.4161
33.9236	0.4226
34.0495	0.4277
34.1894	0.4295
34.3432	0.4309
34.4691	0.4335
34.6089	0.4379
34.7348	0.4327
34.8746	0.4302
35.0005	0.4371
35.1404	0.4399
35.2662	0.4357
35.3921	0.4391
35.5459	0.4424
35.6718	0.4455
35.7977	0.4433
35.9375	0.4379
36.0634	0.4439
36.1893	0.445
36.3151	0.4461
36.441	0.4472
36.5948	0.4522
36.7207	0.4598
36.8606	0.4533
36.9864	0.4567
37.1403	0.462
37.2801	0.4629
37.406	0.4631
37.5318	0.4615
37.6717	0.4692
37.7976	0.4734
37.9374	0.4712
38.0633	0.4714
38.2031	0.4745
38.343	0.481
38.4829	0.4721
38.5947	0.471
38.7346	0.4788
38.8605	0.4793
38.9863	0.4781
39.1262	0.4802
39.252	0.483
39.3919	0.4849
39.5318	0.4799
39.6576	0.4819
39.7975	0.4848
39.9373	0.4924
40.0772	0.4927
40.203	0.4919
40.3429	0.5031
40.4828	0.5022
40.6226	0.4999
40.7485	0.4991
40.8883	0.5027
41.0142	0.503
41.1401	0.5005
41.2799	0.5017
41.4058	0.5061
41.5317	0.5123
41.6715	0.5094
41.7974	0.5089
41.9232	0.5143
42.0491	0.5137
42.189	0.5109
42.3288	0.5117
42.4687	0.5195
42.6085	0.521
42.7344	0.5214
42.8742	0.5257
43.0141	0.5287
43.154	0.5316
43.2798	0.5312
43.4197	0.527
43.5455	0.5351
43.6854	0.5362
43.8113	0.5321
43.9371	0.5365
44.077	0.5421
44.2168	0.5422
44.3427	0.5382
44.4826	0.5391
44.6084	0.5415
44.7343	0.5404
44.8742	0.54
45	0.5382
45.1259	0.5447
45.2797	0.548
45.4196	0.5447
45.5454	0.55
45.6713	0.553
45.8252	0.5527
45.951	0.5516
46.0769	0.5572
46.2167	0.5595
46.3566	0.5623
46.4825	0.5619
46.6223	0.5611
46.7622	0.5673
46.8741	0.5706
47.0279	0.5658
47.1538	0.5679
47.2936	0.5703
47.4195	0.5712
47.5314	0.5693
47.6712	0.5745
47.8111	0.5784
47.9369	0.5809
48.0768	0.5799
48.2166	0.5793
48.3565	0.5872
48.4824	0.5849
48.6222	0.5812
48.7621	0.5841
48.8879	0.591
49.0278	0.5911
49.1677	0.5905
49.2935	0.5955
49.4194	0.5989
49.5732	0.5974
49.6991	0.5971
49.825	0.596
49.9648	0.601
50.0907	0.6005
50.2166	0.5983
50.3564	0.601
50.4823	0.6053
50.6221	0.6063
50.762	0.6036
50.8878	0.6061
51.0277	0.6123
51.1676	0.6125
51.2934	0.6101
51.4333	0.6168
51.5731	0.6217
51.699	0.6253
51.8249	0.6237
51.9647	0.6245
52.1046	0.6285
52.2304	0.6287
52.3703	0.6228
52.5102	0.6274
52.636	0.6343
52.7619	0.6337
52.9017	0.6332
53.0136	0.6351
53.1535	0.6402
53.2793	0.6399
53.4192	0.6369
53.5591	0.6372
53.6849	0.6418
53.8248	0.6441
53.9646	0.6407
54.1045	0.6416
54.2443	0.653
54.3702	0.6468
54.5101	0.6457
54.6499	0.6489
54.7758	0.6528
54.9156	0.653
55.0415	0.6508
55.1674	0.6527
55.3072	0.6603
55.4331	0.662
55.559	0.6601
55.6988	0.6612
55.8247	0.6654
55.9645	0.6633
56.0904	0.6591
56.2163	0.6656
56.3561	0.6679
56.496	0.6692
56.6358	0.6709
56.7617	0.6701
56.9155	0.6774
57.0414	0.6801
57.1673	0.6767
57.3071	0.682
57.447	0.6865
57.5728	0.6857
57.7127	0.6851
57.8386	0.6897
57.9644	0.6925
58.1043	0.6915
58.2441	0.6891
58.37	0.6902
58.4959	0.6961
58.6217	0.696
58.7616	0.6918
58.8875	0.6968
59.0273	0.7039
59.1532	0.6997
59.307	0.6994
59.4329	0.7083
59.5588	0.707
59.7126	0.7066
59.8525	0.7053
59.9643	0.7073
60.1042	0.7109
60.244	0.7103
60.3839	0.708
60.5098	0.7136
60.6496	0.7214
60.7895	0.7193
60.9014	0.7176
61.0412	0.7235
61.1671	0.7257
61.3069	0.7218
61.4328	0.7237
61.5587	0.7257
61.6985	0.7285
61.8384	0.7287
61.9642	0.7267
62.1041	0.7318
62.2439	0.7341
62.3838	0.7351
62.5097	0.7299
62.6495	0.734
62.7894	0.743
62.9152	0.7424
63.0551	0.7449
63.1949	0.75
63.3208	0.7525
63.4467	0.7525
63.5865	0.7485
63.7124	0.7505
63.8523	0.7533
63.9921	0.7535
64.104	0.7517
64.2439	0.7552
64.3697	0.762
64.5096	0.7589
64.6494	0.7552
64.7753	0.7603
64.9151	0.762
65.055	0.7622
65.1949	0.7612
65.3347	0.765
65.4606	0.7687
65.6004	0.7723
65.7123	0.7667
65.8522	0.7717
65.992	0.7806
66.1179	0.7753
66.2438	0.7742
66.3976	0.7799
66.5235	0.7859
66.6493	0.7859
66.8032	0.7843
66.9151	0.7899
67.0549	0.7891
67.1808	0.7907
67.3066	0.7877
67.4465	0.7941
67.5863	0.8006
67.7262	0.7922
67.8521	0.7947
67.9919	0.8028
68.1318	0.8033
68.2716	0.7991
68.3975	0.801
68.5374	0.8067
68.6632	0.8067
68.7891	0.8083
68.9289	0.8098
69.0688	0.8125
69.1947	0.8159
69.3345	0.8119
69.4604	0.8112
69.6002	0.8187
69.7261	0.8178
69.838	0.8134
69.9778	0.8122
70.1177	0.8186
70.2436	0.8203
70.3974	0.8195
70.5373	0.8201
70.6631	0.8262
70.789	0.8323
70.9428	0.8315
71.0687	0.8295
71.1946	0.8379
71.3344	0.8394
71.4743	0.8349
71.6001	0.8351
71.74	0.8435
71.8659	0.8475
71.9917	0.8452
72.1316	0.8443
72.2575	0.8472
72.3973	0.8517
72.5232	0.8477
72.649	0.8471
72.7889	0.8539
72.9148	0.8581
73.0546	0.8538
73.1945	0.8538
73.3343	0.8602
73.4602	0.8602
73.6	0.855
73.7399	0.8581
73.8798	0.8605
73.9916	0.8654
74.1455	0.8661
74.2713	0.8647
74.4112	0.8707
74.5371	0.8793
74.6769	0.8748
74.8028	0.8715
74.9426	0.8743
75.0685	0.8725
75.1944	0.8706
75.3342	0.8712
75.4601	0.8784
75.586	0.8816
75.7398	0.8826
75.8657	0.8776
75.9915	0.8832
76.1314	0.8857
76.2712	0.8818
76.3971	0.8804
76.537	0.8901
76.6908	0.8908
76.8167	0.8902
76.9425	0.8792

## Sheet: Figure 3a_50wt% isoLp2
50 wt% isoLp2
Strain (%)	Stress (MPa)
0	0.0134
0.0946	0.0464
0.2213	0.1333
0.348	0.1843
0.4747	0.2157
0.6155	0.237
0.7282	0.2597
0.869	0.2794
0.9816	0.3023
1.1224	0.3236
1.2632	0.3386
1.3899	0.3568
1.5166	0.3705
1.6715	0.3854
1.8123	0.3968
1.925	0.4103
2.0658	0.4243
2.2066	0.4289
2.3333	0.4447
2.4741	0.4597
2.6149	0.4775
2.7416	0.4947
2.8824	0.4955
3.0091	0.506
3.1358	0.5173
3.2766	0.5228
3.4034	0.5315
3.5301	0.5434
3.6568	0.5524
3.7835	0.5593
3.9243	0.5734
4.0651	0.5853
4.1918	0.5948
4.3326	0.6063
4.4734	0.615
4.6142	0.6285
4.741	0.6424
4.8818	0.6478
5.0085	0.6536
5.1493	0.6633
5.2901	0.6726
5.4168	0.6775
5.5435	0.6889
5.6984	0.6976
5.811	0.7
5.9378	0.7119
6.0926	0.7144
6.2194	0.7255
6.3461	0.7372
6.4728	0.7365
6.5995	0.7484
6.7544	0.7618
6.8811	0.7673
7.0078	0.7692
7.1486	0.7826
7.2894	0.7963
7.4302	0.8024
7.5569	0.8109
7.6978	0.8164
7.8245	0.8196
7.9653	0.8329
8.1061	0.8363
8.2328	0.8429
8.3736	0.8602
8.5003	0.8626
8.6411	0.8628
8.7537	0.8727
8.8945	0.8822
9.0353	0.8887
9.1621	0.8921
9.2888	0.8988
9.4155	0.9045
9.5563	0.9162
9.6971	0.9249
9.8238	0.9336
9.9646	0.9516
10.1195	0.9545
10.2462	0.9653
10.387	0.972
10.5137	0.976
10.6545	0.9775
10.7813	0.9805
10.9221	0.9928
11.0488	0.9988
11.1896	1.0083
11.3163	1.0087
11.4571	1.0143
11.5838	1.0199
11.7246	1.0261
11.8513	1.0312
11.9781	1.0397
12.1048	1.0471
12.2315	1.0486
12.3723	1.0534
12.499	1.0689
12.6398	1.079
12.7806	1.0876
12.9355	1.0943
13.0622	1.1036
13.1889	1.1079
13.3297	1.1108
13.4565	1.1121
13.5973	1.1247
13.7381	1.1327
13.8648	1.1366
14.0056	1.1499
14.1323	1.159
14.2731	1.1635
14.3998	1.1661
14.5406	1.1705
14.6673	1.1776
14.7941	1.1851
14.9208	1.1876
15.0475	1.1959
15.1883	1.2059
15.3291	1.2197
15.4699	1.2216
15.5966	1.2288
15.7515	1.2371
15.8782	1.2417
16.019	1.2514
16.1457	1.2607
16.2865	1.2612
16.4133	1.2733
16.5541	1.2793
16.6949	1.2826
16.8216	1.2905
16.9483	1.2973
17.0891	1.2968
17.2158	1.2997
17.3566	1.309
17.4833	1.3196
17.6241	1.3221
17.7509	1.3254
17.8776	1.3343
18.0043	1.3383
18.1451	1.3477
18.2859	1.3525
18.4126	1.3598
18.5534	1.3684
18.6942	1.3767
18.8209	1.3839
18.9617	1.3973
19.1025	1.3981
19.2293	1.4013
19.3701	1.4061
19.5109	1.4146
19.6376	1.4249
19.7643	1.4263
19.9051	1.4376
20.0318	1.4417
20.1726	1.4507
20.3134	1.4538
20.426	1.4514
20.5669	1.458
20.6936	1.4637
20.8203	1.4693
20.9611	1.4817
21.1019	1.4914
21.2427	1.5013
21.3694	1.5082
21.5243	1.5155
21.651	1.5219
21.7918	1.5272
21.9185	1.5254
22.0593	1.5318
22.186	1.5456
22.3268	1.5482
22.4536	1.5583
22.5944	1.5624
22.7352	1.5668
22.8619	1.5687
22.9886	1.5725
23.1294	1.5801
23.2561	1.5849
23.3828	1.5892
23.5096	1.5963
23.6504	1.6039
23.7912	1.6177
23.9179	1.622
24.0587	1.6272
24.1995	1.6363
24.3403	1.6454
24.4811	1.6513
24.6078	1.6538
24.7486	1.662
24.8753	1.6707
25.002	1.6794
25.1428	1.683
25.2836	1.6918
25.4104	1.6985
25.5512	1.7047
25.692	1.7039
25.8046	1.7073
25.9454	1.7182
26.0721	1.7205
26.1988	1.7218
26.3396	1.7332
26.4664	1.7404
26.6072	1.7452
26.748	1.7518
26.8747	1.7602
27.0155	1.7666
27.1563	1.7779
27.2971	1.7835
27.4238	1.7888
27.5646	1.7958
27.7054	1.8007
27.8321	1.8061
27.9729	1.8121
28.1137	1.8212
28.2404	1.8218
28.3672	1.8232
28.508	1.8284
28.6347	1.8351
28.7614	1.8413
28.9022	1.8458
29.0148	1.8493
29.1556	1.8603
29.2964	1.8658
29.4232	1.8695
29.564	1.8776
29.7048	1.8861
29.8315	1.8938
29.9723	1.9039
30.1272	1.9146
30.2539	1.9213
30.3806	1.9232
30.5214	1.9277
30.6622	1.9351
30.7889	1.9426
30.9297	1.9498
31.0564	1.9509
31.1832	1.9631
31.324	1.9703
31.4648	1.9738
31.5774	1.9764
31.7182	1.9782
31.8449	1.981
31.9857	1.9872
32.1124	1.9912
32.2392	1.9999
32.38	2.0149
32.5348	2.019
32.6616	2.023
32.7883	2.0318
32.9431	2.0388
33.0699	2.042
33.1966	2.0451
33.3374	2.0547
33.4641	2.0641
33.6049	2.0725
33.7457	2.082
33.8724	2.0858
34.0132	2.0895
34.1399	2.0953
34.2807	2.098
34.4075	2.1079
34.5342	2.1088
34.6609	2.1121
34.8017	2.1208
34.9284	2.1333
35.0692	2.1404
35.1959	2.1437
35.3508	2.1489
35.4916	2.1583
35.6183	2.167
35.7591	2.1698
35.8859	2.1741
36.0126	2.182
36.1534	2.1934
36.2942	2.1983
36.4209	2.2057
36.5617	2.2217
36.7025	2.2244
36.8292	2.2225
36.9559	2.2292
37.0967	2.2343
37.2235	2.2413
37.3502	2.2426
37.4769	2.2446
37.6177	2.2615
37.7585	2.2639
37.8852	2.2662
38.026	2.2777
38.1668	2.2866
38.3076	2.2886
38.4343	2.2953
38.5751	2.3092
38.7159	2.3166
38.8427	2.3158
38.9694	2.3226
39.1102	2.3286
39.251	2.3339
39.3777	2.344
39.5185	2.3473
39.6452	2.3526
39.7719	2.3614
39.9127	2.3644
40.0535	2.3741
40.1803	2.383
40.307	2.3862
40.4478	2.3941
40.5745	2.4004
40.7153	2.4077
40.8561	2.4131
40.9828	2.4226
41.1377	2.432
41.2644	2.4364
41.4052	2.4503
41.546	2.4536
41.6727	2.4546
41.8135	2.4647
41.9403	2.4689
42.0811	2.4753
42.2078	2.4828
42.3486	2.4883
42.4894	2.4978
42.6161	2.5043
42.7428	2.5068
42.8836	2.5133
43.0103	2.5185
43.1371	2.5232
43.2779	2.5262
43.4046	2.5373
43.5454	2.546
43.6862	2.5537
43.827	2.5601
43.9537	2.5686
44.0945	2.5737
44.2353	2.582
44.3761	2.5885
44.5028	2.5928
44.6295	2.6004
44.7563	2.6098
44.8971	2.6134
45.0379	2.6255
45.1646	2.6333
45.3054	2.6375
45.4321	2.6419
45.5588	2.6487
45.7137	2.6576
45.8263	2.6556
45.953	2.6623
46.0938	2.6692
46.2206	2.6817
46.3614	2.6901
46.5162	2.6948
46.643	2.7047
46.7838	2.7152
46.9105	2.7205
47.0513	2.7245
47.1921	2.732
47.3188	2.7404
47.4596	2.7436
47.5863	2.7508
47.713	2.7613
47.8679	2.773
47.9946	2.7796
48.1214	2.7813
48.2622	2.789
48.3889	2.7978
48.5156	2.7997
48.6564	2.8012
48.7831	2.8132
48.9239	2.8251
49.0506	2.8254
49.1774	2.8315
49.3322	2.8424
49.473	2.8487
49.5998	2.8547
49.7265	2.8584
49.8814	2.8723
50.0081	2.881
50.1348	2.8864
50.2756	2.896
50.4164	2.9067
50.5431	2.9145
50.6839	2.9208
50.8247	2.9275
50.9514	2.9312
51.0922	2.9379
51.219	2.9427
51.3457	2.9487
51.4865	2.9572
51.6132	2.9635
51.7399	2.97
51.8807	2.9736
52.0074	2.9807
52.1482	2.9897
52.289	2.9952
52.4298	3.006
52.5706	3.011
52.6974	3.0201
52.8382	3.0264
52.9649	3.0322
53.1057	3.0422
53.2465	3.0459
53.3732	3.0482
53.4999	3.0549
53.6407	3.0645
53.7674	3.0753
53.9082	3.0823
54.049	3.0889
54.1758	3.0971
54.3025	3.1008
54.4292	3.105
54.57	3.1076
54.7108	3.1163
54.8375	3.1251
54.9783	3.1386
55.1191	3.1464
55.2599	3.158
55.4007	3.1663
55.5415	3.1724
55.6682	3.1752
55.795	3.1798
55.9358	3.188
56.0625	3.1938
56.2033	3.2005
56.33	3.2149
56.4708	3.2212
56.6116	3.2278
56.7383	3.2302
56.865	3.2346
56.9918	3.2422
57.1185	3.2405
57.2593	3.2481
57.386	3.2571
57.5268	3.2647
57.6676	3.2706
57.8084	3.2781
57.9351	3.2854
58.0759	3.2919
58.2308	3.2975
58.3575	3.305
58.4842	3.3055
58.625	3.3122
58.7518	3.3193
58.8925	3.3226
59.0334	3.334
59.1741	3.3367
59.3009	3.3406
59.4276	3.3408
59.5543	3.3436
59.681	3.3439
59.8218	3.3442
59.9486	3.3475
60.0753	3.3523
60.2161	3.3558
60.3428	3.3573

## Sheet: Figure 3a_70wt% isoLp2
70 wt% isoLp2
Strain (%)	Stress (MPa)
0	0.0167
0.1055	0.0883
0.2182	0.4984
0.359	0.8078
0.4716	1.0613
0.6125	1.2754
0.7392	1.5051
0.88	1.7188
0.9927	1.935
1.1335	2.1346
1.2461	2.3257
1.3729	2.5125
1.5137	2.6952
1.6404	2.8721
1.7812	3.0594
1.922	3.2407
2.0629	3.4093
2.1896	3.5786
2.3304	3.7264
2.4712	3.8651
2.598	3.9949
2.7388	4.097
2.8796	4.2136
3.0063	4.3359
3.1331	4.4633
3.2739	4.5929
3.4147	4.6948
3.5414	4.7779
3.6682	4.8585
3.7949	4.945
3.9357	5.0042
4.0624	5.0831
4.1892	5.1632
4.33	5.2612
4.4567	5.3174
4.5975	5.394
4.7524	5.481
4.8792	5.5419
5.0059	5.5735
5.1467	5.632
5.2875	5.6968
5.4143	5.7458
5.5551	5.7697
5.6959	5.808
5.8226	5.8555
5.9494	5.8841
6.0902	5.9302
6.231	5.9531
6.3577	5.972
6.4985	5.993
6.6253	5.9965
6.752	6.0192
6.8787	6.0227
7.0055	6.0179
7.1463	6.0575
7.2871	6.0814
7.4138	6.0826
7.5547	6.094
7.6814	6.1157
7.8222	6.1323
7.963	6.145
8.1179	6.1724
8.2306	6.1711
8.3714	6.1697
8.5122	6.1783
8.6389	6.1813
8.7657	6.1677
8.9065	6.1883
9.0473	6.1742
9.174	6.1676
9.3148	6.1661
9.4416	6.1572
9.5683	6.1503
9.695	6.1371
9.8218	6.1247
9.9626	6.1155
10.0893	6.106
10.2301	6.1132
10.371	6.1191
10.5118	6.1251
10.6385	6.1343
10.7793	6.1356
10.9342	6.1498
11.061	6.142
11.1877	6.1261
11.3285	6.1319
11.4693	6.1314
11.582	6.1232
11.7228	6.139
11.8636	6.1423
12.0044	6.1395
12.1452	6.1227
12.2579	6.1162
12.3846	6.1142
12.5254	6.0998
12.6522	6.0953
12.793	6.0973
12.9338	6.1099
13.0605	6.1102
13.2013	6.1264
13.3422	6.1363
13.4689	6.1309
13.5956	6.1217
13.7505	6.1401
13.8773	6.139
14.004	6.1283
14.1448	6.1393
14.2715	6.1482
14.3983	6.1569
14.5532	6.1746
14.694	6.1841
14.8066	6.1739
14.9475	6.1761
15.0742	6.1697
15.2009	6.1702
15.3417	6.1661
15.4685	6.1664
15.6093	6.1814
15.7501	6.1786
15.8768	6.1853
16.0036	6.1998
16.1585	6.2067
16.2852	6.2114
16.4119	6.2171
16.5668	6.2396
16.6936	6.2319
16.8203	6.2221
16.9611	6.235
17.1019	6.2487
17.2287	6.2607
17.3695	6.2774
17.5103	6.2798
17.637	6.2833
17.7638	6.2731
17.9046	6.2825
18.0313	6.289
18.1721	6.29
18.2848	6.2858
18.4256	6.3009
18.5664	6.3151
18.6931	6.3156
18.834	6.3264
18.9748	6.3363
19.1156	6.3594
19.2564	6.3739
19.3972	6.3853
19.5239	6.388
19.6507	6.3831
19.7774	6.3932
19.9323	6.3918
20.059	6.3987
20.1858	6.4214
20.3266	6.4137
20.4533	6.4186
20.5801	6.4271
20.7209	6.4321
20.8476	6.434
20.9884	6.4275
21.1152	6.443
21.2419	6.4579
21.3827	6.4552
21.5094	6.4591
21.6503	6.4853
21.7911	6.5049
21.946	6.5136
22.0727	6.5143
22.2135	6.5387
22.3403	6.5449
22.467	6.5357
22.5937	6.5347
22.7486	6.546
22.8753	6.5603
23.0162	6.5835
23.1429	6.5887
23.2837	6.594
23.4104	6.6044
23.5513	6.6161
23.678	6.6221
23.8047	6.6016
23.9315	6.6021
24.0582	6.6143
24.199	6.632
24.3398	6.6716
24.4806	6.6803
24.6215	6.7026
24.7623	6.7178
24.889	6.7108
25.0298	6.7091
25.1566	6.7221
25.2974	6.7359
25.4241	6.7392
25.5649	6.7436
25.7057	6.7775
25.8325	6.7904
25.9733	6.7927
26.1141	6.788
26.2267	6.7987
26.3676	6.7911
26.4943	6.788
26.621	6.7939
26.7478	6.816
26.8886	6.8255
27.0153	6.8541
27.1702	6.863
27.2969	6.8715
27.4378	6.883
27.5786	6.8876
27.7053	6.8884
27.8461	6.9086
27.9869	6.9195
28.1137	6.9177
28.2545	6.933
28.3812	6.9521
28.522	6.9734
28.6629	6.9912
28.7896	6.9912
28.9304	7.0075
29.0571	7.0115
29.1839	7.0138
29.3247	7.0178
29.4373	7.0229
29.5782	7.0372
29.719	7.0571
29.8457	7.067
29.9865	7.0732
30.1273	7.0911
30.2541	7.1018
30.3949	7.1215
30.5357	7.1304
30.6765	7.1578
30.8032	7.1523
30.9441	7.1563
31.0849	7.172
31.2116	7.1913
31.3383	7.2028
31.4792	7.2095
31.62	7.2249
31.7467	7.2299
31.8875	7.2398
32.0002	7.2471
32.141	7.2416
32.2677	7.2404
32.3945	7.2528
32.5353	7.2654
32.662	7.2776
32.8028	7.2803
32.9436	7.3072
33.0845	7.3288
33.2253	7.3545
33.352	7.3654
33.4928	7.3791
33.6195	7.3739
33.7604	7.3888
33.8871	7.3936
34.0279	7.4025
34.1546	7.4224
34.3095	7.4457
34.4363	7.4555
34.563	7.4545
34.7038	7.4644
34.8306	7.4818
34.9573	7.4814
35.084	7.4679
35.2108	7.4781
35.3516	7.4982
35.4924	7.5104
35.6191	7.5254
35.774	7.5487
35.9008	7.5619
36.0275	7.5733
36.1683	7.5815
36.3232	7.6049
36.4359	7.6087
36.5767	7.6077
36.7175	7.6208
36.8583	7.6427
36.985	7.6648
37.1258	7.6825
37.2667	7.6928
37.3793	7.697
37.5201	7.7037
37.6469	7.7072
37.7736	7.7059
37.9003	7.7024
38.0411	7.7266
38.182	7.7445
38.3087	7.7599
38.4495	7.7728
38.5903	7.7955
38.7311	7.8072
38.8579	7.8109
38.9987	7.8358
39.1395	7.8616
39.2662	7.8462
39.393	7.8586
39.5338	7.8736
39.6746	7.8966
39.8013	7.9073
39.9422	7.9208
40.083	7.9327
40.2097	7.9369
40.3505	7.9412
40.4632	7.9521
40.604	7.9621
40.7307	7.9646
40.8575	7.9718
40.9983	7.9961
41.1391	8.0178
41.2658	8.0188
41.4207	8.0489
41.5474	8.0595
41.6883	8.0805
41.8291	8.0904
41.9558	8.0989
42.0966	8.1041
42.2374	8.1187
42.3642	8.1315
42.505	8.1377
42.6458	8.1605
42.7725	8.1695
42.9134	8.1769
43.0401	8.179
43.1668	8.1851
43.3076	8.2101
43.4344	8.2113
43.5611	8.1954
43.6878	8.2103
43.8287	8.2336
43.9695	8.2551
44.1103	8.2633
44.237	8.2918
44.3778	8.3083
44.5186	8.3192
44.6735	8.3384
44.8003	8.3535
44.927	8.3511
45.0678	8.3439
45.1805	8.3485
45.3213	8.3573
45.4621	8.3789
45.6029	8.3816
45.7297	8.3868
45.8705	8.3991
45.9972	8.4113
46.1239	8.4098
46.2507	8.4036
46.3774	8.4077
46.5182	8.4339
46.645	8.4438
46.7858	8.454
46.9266	8.4774
47.0674	8.4995
47.1941	8.501
47.3349	8.513
47.4758	8.5403
47.6166	8.553
47.7433	8.5475
47.8841	8.5497
48.0109	8.5689
48.1376	8.5906
48.2925	8.614
48.4192	8.6221
48.546	8.6356
48.6868	8.6415
48.8135	8.6428
48.9402	8.6483
49.0811	8.6549
49.2078	8.6589
49.3486	8.6711
49.4894	8.6926
49.6162	8.7167
49.7429	8.7248
49.8978	8.7365
50.0245	8.7493
50.1653	8.7632
50.2921	8.786
50.4329	8.7898
50.5596	8.7945
50.7004	8.8129
50.8412	8.8218
50.968	8.8296
51.1088	8.8604
51.2496	8.8706
51.3763	8.8683
51.5031	8.8664
51.6439	8.8678
51.7706	8.885
51.9114	8.891
52.0382	8.8927
52.1649	8.9044
52.3057	8.9206
52.4465	8.9315
52.5733	8.9373
52.7141	8.9567
52.8549	8.9753
52.9957	8.9927
53.1365	9.0109
53.2633	9.0208
53.4041	9.0189
53.5308	9.038
53.6716	9.0437
53.8124	9.0552
53.9251	9.0827
54.0659	9.0755
54.2067	9.0843
54.3335	9.0964
54.4743	9.1133
54.6151	9.1175
54.7277	9.118
54.8686	9.1273
54.9953	9.142
55.1361	9.1517
55.2769	9.1661
55.4037	9.1865
55.5445	9.218
55.6853	9.222
55.8261	9.2325
55.9669	9.2551
56.0937	9.2645
56.2345	9.2653
56.3612	9.2712
56.502	9.2901
56.6287	9.3011
56.7696	9.322
56.9104	9.3386
57.0371	9.3471
57.1638	9.3494
57.3047	9.3523
57.4314	9.3728
57.5581	9.3697
57.6849	9.3851
57.8257	9.4001
57.9524	9.4136
58.0932	9.4364
58.234	9.4531
58.3749	9.4653
58.5016	9.4909
58.6424	9.5142
58.7832	9.5269
58.924	9.5324
59.0508	9.5339
59.1916	9.5466
59.3324	9.566
59.4591	9.5725
59.6	9.5964
59.7408	9.607
59.8534	9.6107
59.9942	9.6177
60.121	9.6262
60.2477	9.6319
60.3885	9.6299
60.5152	9.6363
60.6561	9.6568
60.7828	9.668
60.9236	9.6838
61.0644	9.6968
61.2052	9.7127
61.332	9.7307
61.4728	9.7301
61.6136	9.7413
61.7544	9.7722
61.8812	9.756
62.0079	9.7393
62.1628	9.7394
62.2895	9.7297
62.4163	9.7162
62.5571	9.6458

## Sheet: Figure 3a_90wt% isoLp2
90 wt% isoLp2
Strain (%)	Stress (MPa)
0	0.0135
0.033	0.0339
0.1316	0.1934
0.2442	0.7642
0.3991	1.3282
0.5257	1.8182
0.6524	2.2927
0.7932	2.7526
0.934	3.2155
1.0748	3.6765
1.2015	4.1194
1.3422	4.5214
1.4689	4.9156
1.5956	5.2527
1.7364	5.5703
1.8631	5.973
2.0039	6.3008
2.1306	6.6479
2.2572	6.9703
2.398	7.2894
2.5247	7.5665
2.6514	7.8571
2.7781	8.064
2.9048	8.3483
3.0315	8.6233
3.1723	8.9205
3.313	9.2388
3.4538	9.5495
3.5805	9.8467
3.7072	10.1264
3.8621	10.4246
3.9888	10.7196
4.1154	10.9683
4.2703	11.2358
4.3829	11.5038
4.5096	11.747
4.6645	12.0386
4.7912	12.2857
4.9179	12.5208
5.0586	12.73
5.1853	12.9506
5.3261	13.1991
5.4528	13.4018
5.5654	13.5535
5.7062	13.751
5.847	13.9758
5.9736	14.1764
6.1285	14.3588
6.2693	14.5632
6.396	14.7434
6.5227	14.9137
6.6775	15.0975
6.8042	15.2399
6.9309	15.3549
7.0717	15.4869
7.2124	15.6331
7.3391	15.7687
7.4799	15.9198
7.6207	16.0215
7.7474	16.1117
7.8882	16.1926
8.0008	16.2418
8.1275	16.3058
8.2682	16.3475
8.3809	16.3911
8.5357	16.4657
8.6624	16.5182
8.8032	16.5554
8.944	16.617
9.0847	16.6502
9.2114	16.669
9.3522	16.6946
9.493	16.7258
9.6197	16.7296
9.7464	16.7176
9.8871	16.7234
10.0279	16.7285
10.1687	16.7315
10.2954	16.7291
10.4361	16.7117
10.5628	16.6895
10.6895	16.6491
10.8162	16.6071
10.9429	16.6001
11.0837	16.5748
11.2104	16.5354
11.3512	16.5208
11.4919	16.4979
11.6186	16.4865
11.7594	16.4648
11.9002	16.4575
12.0269	16.4246
12.1676	16.4223
12.3084	16.4185
12.4492	16.3889
12.5759	16.3511
12.7026	16.3261
12.8434	16.2899
12.9841	16.2613
13.1108	16.2618
13.2516	16.2207
13.3783	16.1968
13.5191	16.1649
13.6458	16.1255
13.7725	16.1075
13.9132	16.0793
14.0258	16.0224
14.1666	16.0018
14.3074	15.9895
14.4341	15.9604
14.5608	15.9343
14.7156	15.94
14.8564	15.9181
14.9831	15.9091
15.1239	15.9122
15.2646	15.916
15.3913	15.8505
15.518	15.8224
15.6588	15.8224
15.7855	15.8068
15.9263	15.8116
16.067	15.7737
16.1937	15.7545
16.3204	15.7397
16.4753	15.7167
16.602	15.7019
16.7287	15.6766
16.8413	15.62
16.9821	15.5896
17.1228	15.585
17.2495	15.5947
17.3903	15.592
17.5311	15.5818
17.6719	15.5793
17.7985	15.5895
17.9393	15.5737
18.0801	15.5503
18.2068	15.5192
18.3335	15.5127
18.4883	15.5175
18.615	15.5083
18.7417	15.5141
18.8825	15.5123
19.0233	15.4961
19.15	15.4703
19.2767	15.439
19.4034	15.4163
19.5441	15.3944
19.6708	15.391
19.8116	15.389
19.9524	15.3813
20.0791	15.3748
20.2058	15.3666
20.3465	15.3616
20.4873	15.3451
20.614	15.3447
20.7548	15.3601
20.8955	15.357
21.0363	15.3308
21.163	15.3374
21.3038	15.3422
21.4305	15.3275
21.5572	15.3602
21.698	15.3595
21.8387	15.3428
21.9654	15.3156
22.1062	15.2912
22.2329	15.2939
22.3596	15.2812
22.5004	15.2513
22.6271	15.2542
22.7537	15.2743
22.9086	15.27
23.0353	15.2578
23.1761	15.267
23.3168	15.2794
23.4435	15.2677
23.5843	15.268
23.711	15.2667
23.8518	15.237
23.9785	15.2363
24.1192	15.2351
24.26	15.2276
24.3867	15.2389
24.5134	15.1965
24.6542	15.181
24.7809	15.1758
24.9216	15.1647
25.0624	15.1608
25.175	15.1389
25.3158	15.1157
25.4425	15.1041
25.5692	15.0908
25.724	15.0875
25.8507	15.0703
25.9915	15.0779
26.1323	15.0727
26.2731	15.0595
26.4138	15.081
26.5405	15.059
26.6672	14.9967
26.7939	14.9701
26.9347	14.9681
27.0755	14.925
27.2022	14.9105
27.3289	14.8797
27.4696	14.828
27.6104	14.7587
27.7371	14.7102
27.8779	14.6523
27.9905	14.5093
28.1313	13.9199

## Sheet: Figure 3b_MenLp1-IsoLp2 10-90
MeLp1-IsoLp2 10/90
Temperature (°C)	Relative heat flow (mW)
-80	0.0818886
-79.8333	0.0910184
-79.6667	0.21659
-79.5	0.53655
-79.3333	1.51536
-79.1667	2.37702
-79	2.76991
-78.8333	2.75752
-78.6667	2.07655
-78.5	1.36686
-78.3333	0.755855
-78.1667	0.253376
-78	-0.00455434
-77.8333	-0.200952
-77.6667	-0.358999
-77.5	-0.502075
-77.3333	-0.630781
-77.1667	-0.750261
-77	-0.853634
-76.8333	-0.946135
-76.6667	-1.01062
-76.5	-1.06687
-76.3333	-1.11477
-76.1667	-1.15638
-76	-1.19172
-75.8333	-1.22111
-75.6667	-1.24757
-75.5	-1.27074
-75.3333	-1.29146
-75.1667	-1.31023
-75	-1.32507
-74.8333	-1.33902
-74.6667	-1.34799
-74.5	-1.3571
-74.3333	-1.36592
-74.1667	-1.37403
-74	-1.37939
-73.8333	-1.38489
-73.6667	-1.38998
-73.5	-1.39475
-73.3333	-1.39943
-73.1667	-1.40348
-73	-1.40766
-72.8333	-1.41445
-72.6667	-1.41702
-72.5	-1.4194
-72.3333	-1.42178
-72.1667	-1.42422
-72	-1.42666
-71.8333	-1.42917
-71.6667	-1.43161
-71.5	-1.43398
-71.3333	-1.43647
-71.1667	-1.43895
-71	-1.44088
-70.8333	-1.44165
-70.6667	-1.44308
-70.5	-1.44458
-70.3333	-1.44601
-70.1667	-1.44738
-70	-1.44893
-69.8333	-1.45046
-69.6667	-1.45209
-69.5	-1.45379
-69.3333	-1.45538
-69.1667	-1.45681
-69	-1.45823
-68.8333	-1.45944
-68.6667	-1.46044
-68.5	-1.46143
-68.3333	-1.46228
-68.1667	-1.46307
-68	-1.46389
-67.8333	-1.46478
-67.6667	-1.46576
-67.5	-1.46682
-67.3333	-1.46793
-67.1667	-1.46892
-67	-1.4699
-66.8333	-1.47098
-66.6667	-1.47177
-66.5	-1.47256
-66.3333	-1.47336
-66.1667	-1.47425
-66	-1.47496
-65.8333	-1.47583
-65.6667	-1.4768
-65.5	-1.47787
-65.3333	-1.47909
-65.1667	-1.48009
-65	-1.48101
-64.8333	-1.48194
-64.6667	-1.48276
-64.5	-1.48366
-64.3333	-1.48465
-64.1667	-1.48568
-64	-1.48664
-63.8333	-1.48743
-63.6667	-1.48862
-63.5	-1.49047
-63.3333	-1.49064
-63.1667	-1.4899
-63	-1.49193
-62.8333	-1.49431
-62.6667	-1.49605
-62.5	-1.49771
-62.3333	-1.49862
-62.1667	-1.49911
-62	-1.49966
-61.8333	-1.50048
-61.6667	-1.50125
-61.5	-1.50197
-61.3333	-1.50308
-61.1667	-1.50409
-61	-1.50432
-60.8333	-1.5035
-60.6667	-1.50692
-60.5	-1.50946
-60.3333	-1.512
-60.1667	-1.51429
-60	-1.51189
-59.8333	-1.51057
-59.6667	-1.5113
-59.5	-1.51185
-59.3333	-1.51311
-59.1667	-1.51445
-59	-1.5156
-58.8333	-1.5167
-58.6667	-1.51795
-58.5	-1.51919
-58.3333	-1.52051
-58.1667	-1.5218
-58	-1.52312
-57.8333	-1.52447
-57.6667	-1.5259
-57.5	-1.52755
-57.3333	-1.52906
-57.1667	-1.53058
-57	-1.53207
-56.8333	-1.53345
-56.6667	-1.53292
-56.5	-1.53332
-56.3333	-1.53376
-56.1667	-1.53407
-56	-1.53607
-55.8333	-1.53732
-55.6667	-1.53851
-55.5	-1.54003
-55.3333	-1.54107
-55.1667	-1.54151
-55	-1.5429
-54.8333	-1.54732
-54.6667	-1.54518
-54.5	-1.54519
-54.3333	-1.54574
-54.1667	-1.55396
-54	-1.54925
-53.8333	-1.55006
-53.6667	-1.55529
-53.5	-1.55897
-53.3333	-1.55765
-53.1667	-1.55605
-53	-1.55434
-52.8333	-1.55253
-52.6667	-1.55291
-52.5	-1.55849
-52.3333	-1.56107
-52.1667	-1.55635
-52	-1.56192
-51.8333	-1.56153
-51.6667	-1.56296
-51.5	-1.56408
-51.3333	-1.56506
-51.1667	-1.56753
-51	-1.57015
-50.8333	-1.57077
-50.6667	-1.57184
-50.5	-1.57296
-50.3333	-1.57404
-50.1667	-1.57496
-50	-1.57594
-49.8333	-1.57703
-49.6667	-1.5782
-49.5	-1.57945
-49.3333	-1.58093
-49.1667	-1.58223
-49	-1.58346
-48.8333	-1.58465
-48.6667	-1.58567
-48.5	-1.58653
-48.3333	-1.58732
-48.1667	-1.58817
-48	-1.58877
-47.8333	-1.58931
-47.6667	-1.5899
-47.5	-1.59129
-47.3333	-1.59355
-47.1667	-1.5956
-47	-1.59773
-46.8333	-1.60007
-46.6667	-1.60093
-46.5	-1.60204
-46.3333	-1.6029
-46.1667	-1.6031
-46	-1.60268
-45.8333	-1.6025
-45.6667	-1.60454
-45.5	-1.60695
-45.3333	-1.60917
-45.1667	-1.61107
-45	-1.61295
-44.8333	-1.61449
-44.6667	-1.61519
-44.5	-1.61582
-44.3333	-1.61625
-44.1667	-1.61672
-44	-1.61699
-43.8333	-1.61726
-43.6667	-1.61832
-43.5	-1.61996
-43.3333	-1.62242
-43.1667	-1.62492
-43	-1.62499
-42.8333	-1.6247
-42.6667	-1.6256
-42.5	-1.62835
-42.3333	-1.63047
-42.1667	-1.63165
-42	-1.63217
-41.8333	-1.63327
-41.6667	-1.63446
-41.5	-1.63572
-41.3333	-1.63671
-41.1667	-1.63767
-41	-1.63874
-40.8333	-1.64018
-40.6667	-1.64062
-40.5	-1.64117
-40.3333	-1.64165
-40.1667	-1.64292
-40	-1.646
-39.8333	-1.64806
-39.6667	-1.64996
-39.5	-1.65172
-39.3333	-1.65261
-39.1667	-1.65384
-39	-1.65511
-38.8333	-1.65639
-38.6667	-1.65789
-38.5	-1.65917
-38.3333	-1.66058
-38.1667	-1.66244
-38	-1.66472
-37.8333	-1.66429
-37.6667	-1.66453
-37.5	-1.66563
-37.3333	-1.6673
-37.1667	-1.66854
-37	-1.66974
-36.8333	-1.67099
-36.6667	-1.6722
-36.5	-1.67351
-36.3333	-1.6749
-36.1667	-1.67638
-36	-1.67798
-35.8333	-1.67946
-35.6667	-1.6813
-35.5	-1.68334
-35.3333	-1.68359
-35.1667	-1.68449
-35	-1.68545
-34.8333	-1.68606
-34.6667	-1.68686
-34.5	-1.68736
-34.3333	-1.68795
-34.1667	-1.68903
-34	-1.69205
-33.8333	-1.69434
-33.6667	-1.69649
-33.5	-1.69741
-33.3333	-1.69801
-33.1667	-1.69885
-33	-1.69984
-32.8333	-1.7009
-32.6667	-1.70211
-32.5	-1.70343
-32.3333	-1.70506
-32.1667	-1.70651
-32	-1.70804
-31.8333	-1.70954
-31.6667	-1.711
-31.5	-1.71242
-31.3333	-1.71344
-31.1667	-1.7146
-31	-1.71584
-30.8333	-1.71709
-30.6667	-1.7183
-30.5	-1.71971
-30.3333	-1.72127
-30.1667	-1.72286
-30	-1.72464
-29.8333	-1.72632
-29.6667	-1.72792
-29.5	-1.72943
-29.3333	-1.73078
-29.1667	-1.73215
-29	-1.73357
-28.8333	-1.73504
-28.6667	-1.73642
-28.5	-1.73777
-28.3333	-1.73913
-28.1667	-1.74055
-28	-1.7419
-27.8333	-1.74321
-27.6667	-1.74453
-27.5	-1.74587
-27.3333	-1.74703
-27.1667	-1.74828
-27	-1.74956
-26.8333	-1.75095
-26.6667	-1.7522
-26.5	-1.75358
-26.3333	-1.75499
-26.1667	-1.75641
-26	-1.75814
-25.8333	-1.75993
-25.6667	-1.76157
-25.5	-1.76319
-25.3333	-1.76507
-25.1667	-1.76686
-25	-1.76835
-24.8333	-1.76922
-24.6667	-1.77039
-24.5	-1.77175
-24.3333	-1.7732
-24.1667	-1.77459
-24	-1.77625
-23.8333	-1.77769
-23.6667	-1.77904
-23.5	-1.78034
-23.3333	-1.78134
-23.1667	-1.78254
-23	-1.78386
-22.8333	-1.78516
-22.6667	-1.7865
-22.5	-1.78795
-22.3333	-1.78943
-22.1667	-1.79089
-22	-1.79258
-21.8333	-1.79428
-21.6667	-1.79603
-21.5	-1.79779
-21.3333	-1.79951
-21.1667	-1.8012
-21	-1.80277
-20.8333	-1.80433
-20.6667	-1.80591
-20.5	-1.80745
-20.3333	-1.80902
-20.1667	-1.81056
-20	-1.81218
-19.8333	-1.81381
-19.6667	-1.81539
-19.5	-1.81691
-19.3333	-1.81836
-19.1667	-1.81972
-19	-1.82108
-18.8333	-1.82248
-18.6667	-1.82375
-18.5	-1.82523
-18.3333	-1.82681
-18.1667	-1.82871
-18	-1.83081
-17.8333	-1.83265
-17.6667	-1.83456
-17.5	-1.83689
-17.3333	-1.838
-17.1667	-1.83933
-17	-1.84049
-16.8333	-1.84195
-16.6667	-1.84459
-16.5	-1.84657
-16.3333	-1.84834
-16.1667	-1.85016
-16	-1.85176
-15.8333	-1.85337
-15.6667	-1.85493
-15.5	-1.85645
-15.3333	-1.85814
-15.1667	-1.85993
-15	-1.86171
-14.8333	-1.86357
-14.6667	-1.8657
-14.5	-1.86753
-14.3333	-1.86926
-14.1667	-1.87093
-14	-1.87246
-13.8333	-1.87411
-13.6667	-1.87585
-13.5	-1.87771
-13.3333	-1.8797
-13.1667	-1.8817
-13	-1.88378
-12.8333	-1.88587
-12.6667	-1.88814
-12.5	-1.89027
-12.3333	-1.89245
-12.1667	-1.89465
-12	-1.8966
-11.8333	-1.89862
-11.6667	-1.90057
-11.5	-1.90238
-11.3333	-1.90425
-11.1667	-1.90628
-11	-1.90845
-10.8333	-1.91067
-10.6667	-1.91308
-10.5	-1.91524
-10.3333	-1.91745
-10.1667	-1.91996
-10	-1.92122
-9.83333	-1.92304
-9.66667	-1.92501
-9.5	-1.92698
-9.33333	-1.92921
-9.16667	-1.93141
-9	-1.9336
-8.83333	-1.93583
-8.66667	-1.9382
-8.5	-1.94042
-8.33333	-1.94257
-8.16667	-1.94471
-8	-1.94695
-7.83333	-1.94932
-7.66667	-1.95195
-7.5	-1.95446
-7.33333	-1.95724
-7.16667	-1.95975
-7	-1.96222
-6.83333	-1.96473
-6.66667	-1.96717
-6.5	-1.9693
-6.33333	-1.97192
-6.16667	-1.97538
-6	-1.9795
-5.83333	-1.98138
-5.66667	-1.98329
-5.5	-1.98525
-5.33333	-1.98814
-5.16667	-1.99077
-5	-1.99351
-4.83333	-1.9963
-4.66667	-1.99917
-4.5	-2.00188
-4.33333	-2.0045
-4.16667	-2.00719
-4	-2.00992
-3.83333	-2.01273
-3.66667	-2.01569
-3.5	-2.01866
-3.33333	-2.02196
-3.16667	-2.02514
-3	-2.02832
-2.83333	-2.03147
-2.66667	-2.03438
-2.5	-2.03756
-2.33333	-2.04058
-2.16667	-2.04262
-2	-2.0447
-1.83333	-2.04732
-1.66667	-2.05101
-1.5	-2.0546
-1.33333	-2.05869
-1.16667	-2.06236
-1	-2.06621
-0.833333	-2.07056
-0.666667	-2.0736
-0.5	-2.07698
-0.333333	-2.0805
-0.166667	-2.08405
0	-2.08769
0.166667	-2.09148
0.333333	-2.09527
0.5	-2.09905
0.666667	-2.10314
0.833333	-2.10705
1	-2.11083
1.16667	-2.11457
1.33333	-2.11853
1.5	-2.12257
1.66667	-2.12655
1.83333	-2.13051
2	-2.13491
2.16667	-2.13917
2.33333	-2.14333
2.5	-2.14745
2.66667	-2.1518
2.83333	-2.15623
3	-2.16071
3.16667	-2.16526
3.33333	-2.17012
3.5	-2.1749
3.66667	-2.17982
3.83333	-2.1848
4	-2.18988
4.16667	-2.19482
4.33333	-2.1998
4.5	-2.20481
4.66667	-2.20906
4.83333	-2.21275
5	-2.21673
5.16667	-2.22297
5.33333	-2.22923
5.5	-2.23492
5.66667	-2.24069
5.83333	-2.24632
6	-2.25232
6.16667	-2.25837
6.33333	-2.26453
6.5	-2.27056
6.66667	-2.27457
6.83333	-2.27924
7	-2.28497
7.16667	-2.29169
7.33333	-2.29827
7.5	-2.30445
7.66667	-2.31065
7.83333	-2.31683
8	-2.32298
8.16667	-2.32928
8.33333	-2.33566
8.5	-2.34208
8.66667	-2.34861
8.83333	-2.35508
9	-2.3616
9.16667	-2.36812
9.33333	-2.37459
9.5	-2.38113
9.66667	-2.38774
9.83333	-2.39439
10	-2.40081
10.1667	-2.4073
10.3333	-2.41389
10.5	-2.42049
10.6667	-2.42706
10.8333	-2.43378
11	-2.44054
11.1667	-2.44732
11.3333	-2.4544
11.5	-2.46132
11.6667	-2.46817
11.8333	-2.47493
12	-2.48145
12.1667	-2.48816
12.3333	-2.49497
12.5	-2.50172
12.6667	-2.50811
12.8333	-2.51494
13	-2.52189
13.1667	-2.52795
13.3333	-2.53448
13.5	-2.54099
13.6667	-2.54738
13.8333	-2.55376
14	-2.56027
14.1667	-2.56666
14.3333	-2.57293
14.5	-2.57913
14.6667	-2.585
14.8333	-2.59089
15	-2.59675
15.1667	-2.60251
15.3333	-2.60803
15.5	-2.61362
15.6667	-2.61925
15.8333	-2.62484
16	-2.63052
16.1667	-2.63609
16.3333	-2.64147
16.5	-2.64676
16.6667	-2.65171
16.8333	-2.65665
17	-2.66149
17.1667	-2.66594
17.3333	-2.67003
17.5	-2.6743
17.6667	-2.67853
17.8333	-2.68274
18	-2.68664
18.1667	-2.69052
18.3333	-2.69438
18.5	-2.69823
18.6667	-2.7017
18.8333	-2.70516
19	-2.70858
19.1667	-2.71192
19.3333	-2.71503
19.5	-2.71828
19.6667	-2.72153
19.8333	-2.72477
20	-2.7278
20.1667	-2.73072
20.3333	-2.73347
20.5	-2.73614
20.6667	-2.73823
20.8333	-2.74047
21	-2.74267
21.1667	-2.74481
21.3333	-2.74678
21.5	-2.74896
21.6667	-2.75115
21.8333	-2.75335
22	-2.75583
22.1667	-2.75807
22.3333	-2.7602
22.5	-2.7624
22.6667	-2.76448
22.8333	-2.76648
23	-2.76852
23.1667	-2.77059
23.3333	-2.77232
23.5	-2.77403
23.6667	-2.77581
23.8333	-2.7776
24	-2.77912
24.1667	-2.78064
24.3333	-2.7822
24.5	-2.78379
24.6667	-2.7853
24.8333	-2.78691
25	-2.78848
25.1667	-2.79
25.3333	-2.79166
25.5	-2.79326
25.6667	-2.79488
25.8333	-2.79647
26	-2.79808
26.1667	-2.79965
26.3333	-2.80113
26.5	-2.80265
26.6667	-2.80413
26.8333	-2.80563
27	-2.80702
27.1667	-2.80835
27.3333	-2.80968
27.5	-2.81105
27.6667	-2.81248
27.8333	-2.81399
28	-2.81537
28.1667	-2.8167
28.3333	-2.81816
28.5	-2.81973
28.6667	-2.82138
28.8333	-2.82291
29	-2.82441
29.1667	-2.82607
29.3333	-2.82715
29.5	-2.82832
29.6667	-2.82949
29.8333	-2.8307
30	-2.83177
30.1667	-2.83291
30.3333	-2.83401
30.5	-2.83515
30.6667	-2.83646
30.8333	-2.83778
31	-2.83917
31.1667	-2.84064
31.3333	-2.84238
31.5	-2.844
31.6667	-2.84556
31.8333	-2.84706
32	-2.8487
32.1667	-2.85013
32.3333	-2.85147
32.5	-2.85276
32.6667	-2.85375
32.8333	-2.8548
33	-2.85594
33.1667	-2.85717
33.3333	-2.85831
33.5	-2.85947
33.6667	-2.86061
33.8333	-2.86171
34	-2.86288
34.1667	-2.86397
34.3333	-2.86505
34.5	-2.86616
34.6667	-2.86721
34.8333	-2.86834
35	-2.86937
35.1667	-2.87041
35.3333	-2.87158
35.5	-2.87274
35.6667	-2.87389
35.8333	-2.87503
36	-2.87639
36.1667	-2.87769
36.3333	-2.87893
36.5	-2.88019
36.6667	-2.88151
36.8333	-2.88271
37	-2.88389
37.1667	-2.88513
37.3333	-2.88612
37.5	-2.88718
37.6667	-2.88822
37.8333	-2.88929
38	-2.89039
38.1667	-2.89156
38.3333	-2.89275
38.5	-2.8939
38.6667	-2.89517
38.8333	-2.89634
39	-2.89748
39.1667	-2.8985
39.3333	-2.89933
39.5	-2.90028
39.6667	-2.90136
39.8333	-2.90248
40	-2.90354
40.1667	-2.90469
40.3333	-2.90587
40.5	-2.90702
40.6667	-2.9083
40.8333	-2.90945
41	-2.91054
41.1667	-2.91163
41.3333	-2.91265
41.5	-2.91378
41.6667	-2.91485
41.8333	-2.91592
42	-2.9169
42.1667	-2.91796
42.3333	-2.9191
42.5	-2.9202
42.6667	-2.92133
42.8333	-2.9225
43	-2.92373
43.1667	-2.92502
43.3333	-2.92621
43.5	-2.92723
43.6667	-2.92851
43.8333	-2.9301
44	-2.92947
44.1667	-2.92972
44.3333	-2.93002
44.5	-2.93008
44.6667	-2.93133
44.8333	-2.93278
45	-2.9339
45.1667	-2.93494
45.3333	-2.9361
45.5	-2.93703
45.6667	-2.93783
45.8333	-2.93863
46	-2.93902
46.1667	-2.93967
46.3333	-2.94034
46.5	-2.941
46.6667	-2.94172
46.8333	-2.94242
47	-2.94313
47.1667	-2.94387
47.3333	-2.94454
47.5	-2.94523
47.6667	-2.94601
47.8333	-2.94681
48	-2.94754
48.1667	-2.94841
48.3333	-2.94926
48.5	-2.95004
48.6667	-2.95078
48.8333	-2.95148
49	-2.95214
49.1667	-2.9528
49.3333	-2.9533
49.5	-2.95401
49.6667	-2.95479
49.8333	-2.95551
50	-2.95616
50.1667	-2.95674
50.3333	-2.95743
50.5	-2.95823
50.6667	-2.9588
50.8333	-2.9595
51	-2.9602
51.1667	-2.96089
51.3333	-2.9612
51.5	-2.96153
51.6667	-2.96188
51.8333	-2.96217
52	-2.9623
52.1667	-2.96272
52.3333	-2.96316
52.5	-2.9638
52.6667	-2.96446
52.8333	-2.96495
53	-2.96542
53.1667	-2.96594
53.3333	-2.96623
53.5	-2.96664
53.6667	-2.96704
53.8333	-2.96745
54	-2.96806
54.1667	-2.9686
54.3333	-2.96902
54.5	-2.96936
54.6667	-2.96982
54.8333	-2.97039
55	-2.97099
55.1667	-2.97159
55.3333	-2.97229
55.5	-2.9729
55.6667	-2.97359
55.8333	-2.97427
56	-2.97481
56.1667	-2.97538
56.3333	-2.97607
56.5	-2.97688
56.6667	-2.97757
56.8333	-2.97831
57	-2.97906
57.1667	-2.97982
57.3333	-2.98061
57.5	-2.98135
57.6667	-2.98201
57.8333	-2.98269
58	-2.98316
58.1667	-2.98363
58.3333	-2.98406
58.5	-2.9845
58.6667	-2.98486
58.8333	-2.98541
59	-2.98601
59.1667	-2.9866
59.3333	-2.98749
59.5	-2.98827
59.6667	-2.98901
59.8333	-2.98974
60	-2.99054
60.1667	-2.99122
60.3333	-2.99185
60.5	-2.99244
60.6667	-2.99282
60.8333	-2.9933
61	-2.99375
61.1667	-2.99412
61.3333	-2.99457
61.5	-2.99518
61.6667	-2.99586
61.8333	-2.99656
62	-2.9974
62.1667	-2.99808
62.3333	-2.99869
62.5	-2.99929
62.6667	-2.99976
62.8333	-3.00035
63	-3.00098
63.1667	-3.00166
63.3333	-3.00245
63.5	-3.00315
63.6667	-3.0039
63.8333	-3.00464
64	-3.00547
64.1667	-3.00625
64.3333	-3.00703
64.5	-3.00784
64.6667	-3.00858
64.8333	-3.0092
65	-3.00981
65.1667	-3.01047
65.3333	-3.01111
65.5	-3.01176
65.6667	-3.01229
65.8333	-3.01277
66	-3.0133
66.1667	-3.01372
66.3333	-3.01418
66.5	-3.01464
66.6667	-3.01526
66.8333	-3.01582
67	-3.01686
67.1667	-3.01773
67.3333	-3.01848
67.5	-3.01925
67.6667	-3.02001
67.8333	-3.02071
68	-3.0211
68.1667	-3.0217
68.3333	-3.02234
68.5	-3.02297
68.6667	-3.02368
68.8333	-3.0243
69	-3.02491
69.1667	-3.02556
69.3333	-3.02616
69.5	-3.02679
69.6667	-3.02753
69.8333	-3.02831
70	-3.02895
70.1667	-3.02952
70.3333	-3.03012
70.5	-3.03083
70.6667	-3.03155
70.8333	-3.03235
71	-3.03316
71.1667	-3.034
71.3333	-3.03496
71.5	-3.03574
71.6667	-3.03652
71.8333	-3.03736
72	-3.03796
72.1667	-3.03859
72.3333	-3.03921
72.5	-3.03988
72.6667	-3.04061
72.8333	-3.04139
73	-3.04221
73.1667	-3.04307
73.3333	-3.04394
73.5	-3.04469
73.6667	-3.04543
73.8333	-3.04614
74	-3.04677
74.1667	-3.04748
74.3333	-3.04829
74.5	-3.0491
74.6667	-3.05017
74.8333	-3.05118
75	-3.05213
75.1667	-3.05302
75.3333	-3.05386
75.5	-3.05461
75.6667	-3.05529
75.8333	-3.05598
76	-3.05636
76.1667	-3.05699
76.3333	-3.05778
76.5	-3.05864
76.6667	-3.05958
76.8333	-3.06037
77	-3.0611
77.1667	-3.06184
77.3333	-3.06252
77.5	-3.06328
77.6667	-3.06401
77.8333	-3.0647
78	-3.06536
78.1667	-3.06603
78.3333	-3.06669
78.5	-3.06727
78.6667	-3.06781
78.8333	-3.06842
79	-3.06908
79.1667	-3.0698
79.3333	-3.07059
79.5	-3.07139
79.6667	-3.07211
79.8333	-3.07272
80	-3.07338
80.1667	-3.07401
80.3333	-3.07465
80.5	-3.07535
80.6667	-3.07608
80.8333	-3.07685
81	-3.07756
81.1667	-3.07819
81.3333	-3.07898
81.5	-3.07969
81.6667	-3.08043
81.8333	-3.08126
82	-3.0819
82.1667	-3.08259
82.3333	-3.0833
82.5	-3.08404
82.6667	-3.08496
82.8333	-3.08593
83	-3.08692
83.1667	-3.08785
83.3333	-3.08881
83.5	-3.08955
83.6667	-3.09025
83.8333	-3.09069
84	-3.09075
84.1667	-3.09107
84.3333	-3.09145
84.5	-3.09242
84.6667	-3.09332
84.8333	-3.09412
85	-3.09489
85.1667	-3.09566
85.3333	-3.09665
85.5	-3.09772
85.6667	-3.09876
85.8333	-3.09971
86	-3.10082
86.1667	-3.1017
86.3333	-3.10249
86.5	-3.10325
86.6667	-3.10373
86.8333	-3.10454
87	-3.10553
87.1667	-3.10655
87.3333	-3.10763
87.5	-3.10853
87.6667	-3.10935
87.8333	-3.11011
88	-3.11066
88.1667	-3.1113
88.3333	-3.11194
88.5	-3.11256
88.6667	-3.11313
88.8333	-3.1137
89	-3.11427
89.1667	-3.11485
89.3333	-3.1155
89.5	-3.11625
89.6667	-3.11716
89.8333	-3.11817
90	-3.1193
90.1667	-3.12022
90.3333	-3.12111
90.5	-3.12197
90.6667	-3.12279
90.8333	-3.12364
91	-3.12447
91.1667	-3.12524
91.3333	-3.12594
91.5	-3.12667
91.6667	-3.12737
91.8333	-3.12804
92	-3.12865
92.1667	-3.1294
92.3333	-3.13022
92.5	-3.13109
92.6667	-3.13218
92.8333	-3.13308
93	-3.13393
93.1667	-3.13476
93.3333	-3.13547
93.5	-3.13624
93.6667	-3.13704
93.8333	-3.13784
94	-3.13857
94.1667	-3.13935
94.3333	-3.14017
94.5	-3.14105
94.6667	-3.142
94.8333	-3.1429
95	-3.14374
95.1667	-3.14455
95.3333	-3.14534
95.5	-3.14616
95.6667	-3.14702
95.8333	-3.14785
96	-3.14876
96.1667	-3.14965
96.3333	-3.15057
96.5	-3.15148
96.6667	-3.15236
96.8333	-3.15326
97	-3.15419
97.1667	-3.15517
97.3333	-3.15617
97.5	-3.15723
97.6667	-3.15826
97.8333	-3.15926
98	-3.16028
98.1667	-3.16125
98.3333	-3.16219
98.5	-3.16308
98.6667	-3.16369
98.8333	-3.1644
99	-3.16512
99.1667	-3.16588
99.3333	-3.16673
99.5	-3.16757
99.6667	-3.16839
99.8333	-3.16927
100	-3.17036
100.167	-3.17136
100.333	-3.17231
100.5	-3.17321
100.667	-3.17407
100.833	-3.1749
101	-3.17575
101.167	-3.1766
101.333	-3.17743
101.5	-3.17827
101.667	-3.17913
101.833	-3.17991
102	-3.18067
102.167	-3.18139
102.333	-3.18225
102.5	-3.18325
102.667	-3.18376
102.833	-3.18447
103	-3.1861
103.167	-3.18748
103.333	-3.18864
103.5	-3.18968
103.667	-3.19035
103.833	-3.19123
104	-3.19223
104.167	-3.19325
104.333	-3.19424
104.5	-3.1952
104.667	-3.1963
104.833	-3.19731
105	-3.19839
105.167	-3.19956
105.333	-3.20056
105.5	-3.20161
105.667	-3.20265
105.833	-3.20366
106	-3.20476
106.167	-3.20581
106.333	-3.20683
106.5	-3.20787
106.667	-3.20897
106.833	-3.20998
107	-3.21087
107.167	-3.21173
107.333	-3.21269
107.5	-3.21379
107.667	-3.21458
107.833	-3.21471
108	-3.21692
108.167	-3.21846
108.333	-3.21978
108.5	-3.22104
108.667	-3.22227
108.833	-3.22351
109	-3.22479
109.167	-3.22609
109.333	-3.22728
109.5	-3.22849
109.667	-3.2297
109.833	-3.23094
110	-3.23229
110.167	-3.23361
110.333	-3.23494
110.5	-3.23627
110.667	-3.23755
110.833	-3.23874
111	-3.23988
111.167	-3.24102
111.333	-3.2421
111.5	-3.24339
111.667	-3.24472
111.833	-3.24605
112	-3.24762
112.167	-3.24899
112.333	-3.25032
112.5	-3.25168
112.667	-3.25298
112.833	-3.25433
113	-3.25559
113.167	-3.25681
113.333	-3.25809
113.5	-3.25944
113.667	-3.26076
113.833	-3.26179
114	-3.2637
114.167	-3.26519
114.333	-3.26655
114.5	-3.26787
114.667	-3.26912
114.833	-3.27044
115	-3.27178
115.167	-3.27311
115.333	-3.27448
115.5	-3.27591
115.667	-3.27733
115.833	-3.2787
116	-3.28001
116.167	-3.28134
116.333	-3.28269
116.5	-3.28408
116.667	-3.28544
116.833	-3.2869
117	-3.28837
117.167	-3.28984
117.333	-3.29151
117.5	-3.29311
117.667	-3.29468
117.833	-3.29622
118	-3.29777
118.167	-3.29938
118.333	-3.30105
118.5	-3.30272
118.667	-3.30434
118.833	-3.30594
119	-3.30753
119.167	-3.30913
119.333	-3.31074
119.5	-3.31241
119.667	-3.31406
119.833	-3.31571
120	-3.31751
120.167	-3.31921
120.333	-3.32086
120.5	-3.32245
120.667	-3.32392
120.833	-3.32543
121	-3.32695
121.167	-3.32844
121.333	-3.32994
121.5	-3.33146
121.667	-3.33303
121.833	-3.33471
122	-3.33657
122.167	-3.33851
122.333	-3.34043
122.5	-3.34233
122.667	-3.34419
122.833	-3.34598
123	-3.3477
123.167	-3.34943
123.333	-3.35118
123.5	-3.3529
123.667	-3.35464
123.833	-3.35645
124	-3.35825
124.167	-3.36013
124.333	-3.36201
124.5	-3.36387
124.667	-3.36567
124.833	-3.367
125	-3.3681

## Sheet: Figure 3b_MenLp1-IsoLp2 30-70
MeLp1-IsoLp2 30/70
Temperature (°C)	Relative heat flow (mW)
-80	0.0788863
-79.8333	0.0861768
-79.6667	0.180578
-79.5	0.414766
-79.3333	1.01644
-79.1667	1.4531
-79	1.51713
-78.8333	1.3036
-78.6667	0.735231
-78.5	0.208812
-78.3333	-0.201297
-78.1667	-0.516944
-78	-0.655134
-77.8333	-0.755991
-77.6667	-0.839462
-77.5	-0.918841
-77.3333	-0.992808
-77.1667	-1.05854
-77	-1.11556
-76.8333	-1.16526
-76.6667	-1.19604
-76.5	-1.22454
-76.3333	-1.24831
-76.1667	-1.26924
-76	-1.28792
-75.8333	-1.30439
-75.6667	-1.31736
-75.5	-1.32999
-75.3333	-1.33556
-75.1667	-1.34539
-75	-1.35653
-74.8333	-1.36437
-74.6667	-1.36927
-74.5	-1.37413
-74.3333	-1.37838
-74.1667	-1.38276
-74	-1.38612
-73.8333	-1.38958
-73.6667	-1.3933
-73.5	-1.39844
-73.3333	-1.39927
-73.1667	-1.40084
-73	-1.40326
-72.8333	-1.40541
-72.6667	-1.40794
-72.5	-1.41027
-72.3333	-1.41256
-72.1667	-1.4148
-72	-1.41717
-71.8333	-1.41928
-71.6667	-1.42067
-71.5	-1.4215
-71.3333	-1.42274
-71.1667	-1.42418
-71	-1.42548
-70.8333	-1.42669
-70.6667	-1.42836
-70.5	-1.42985
-70.3333	-1.4309
-70.1667	-1.43118
-70	-1.43635
-69.8333	-1.43952
-69.6667	-1.43972
-69.5	-1.43996
-69.3333	-1.44185
-69.1667	-1.44357
-69	-1.44351
-68.8333	-1.44316
-68.6667	-1.44444
-68.5	-1.44578
-68.3333	-1.44699
-68.1667	-1.44809
-68	-1.44928
-67.8333	-1.45038
-67.6667	-1.45147
-67.5	-1.4525
-67.3333	-1.45345
-67.1667	-1.45441
-67	-1.4554
-66.8333	-1.45643
-66.6667	-1.45702
-66.5	-1.45697
-66.3333	-1.45683
-66.1667	-1.46023
-66	-1.46068
-65.8333	-1.46169
-65.6667	-1.46287
-65.5	-1.46396
-65.3333	-1.46572
-65.1667	-1.46741
-65	-1.46895
-64.8333	-1.46962
-64.6667	-1.46967
-64.5	-1.47011
-64.3333	-1.47112
-64.1667	-1.47266
-64	-1.47423
-63.8333	-1.47583
-63.6667	-1.47629
-63.5	-1.47578
-63.3333	-1.47553
-63.1667	-1.4779
-63	-1.48096
-62.8333	-1.48412
-62.6667	-1.48502
-62.5	-1.4854
-62.3333	-1.48616
-62.1667	-1.48713
-62	-1.48787
-61.8333	-1.48866
-61.6667	-1.48961
-61.5	-1.49068
-61.3333	-1.49178
-61.1667	-1.49272
-61	-1.49392
-60.8333	-1.49538
-60.6667	-1.4965
-60.5	-1.49762
-60.3333	-1.49897
-60.1667	-1.50121
-60	-1.50191
-59.8333	-1.50307
-59.6667	-1.50461
-59.5	-1.50668
-59.3333	-1.50697
-59.1667	-1.50774
-59	-1.50865
-58.8333	-1.50966
-58.6667	-1.51031
-58.5	-1.51109
-58.3333	-1.51197
-58.1667	-1.51295
-58	-1.51404
-57.8333	-1.51503
-57.6667	-1.51623
-57.5	-1.51756
-57.3333	-1.51897
-57.1667	-1.52025
-57	-1.52174
-56.8333	-1.52383
-56.6667	-1.52396
-56.5	-1.52342
-56.3333	-1.52495
-56.1667	-1.52454
-56	-1.52693
-55.8333	-1.52856
-55.6667	-1.53028
-55.5	-1.53171
-55.3333	-1.53212
-55.1667	-1.5332
-55	-1.53431
-54.8333	-1.53532
-54.6667	-1.53676
-54.5	-1.53813
-54.3333	-1.53826
-54.1667	-1.53755
-54	-1.54441
-53.8333	-1.54661
-53.6667	-1.54316
-53.5	-1.54468
-53.3333	-1.55081
-53.1667	-1.55178
-53	-1.5524
-52.8333	-1.55352
-52.6667	-1.54976
-52.5	-1.54601
-52.3333	-1.54365
-52.1667	-1.54407
-52	-1.55295
-51.8333	-1.55398
-51.6667	-1.55678
-51.5	-1.5555
-51.3333	-1.55815
-51.1667	-1.55987
-51	-1.56133
-50.8333	-1.56269
-50.6667	-1.56408
-50.5	-1.56554
-50.3333	-1.567
-50.1667	-1.56831
-50	-1.56982
-49.8333	-1.57126
-49.6667	-1.57256
-49.5	-1.57389
-49.3333	-1.57507
-49.1667	-1.5762
-49	-1.57742
-48.8333	-1.57869
-48.6667	-1.57983
-48.5	-1.58133
-48.3333	-1.58332
-48.1667	-1.58506
-48	-1.58699
-47.8333	-1.58886
-47.6667	-1.5904
-47.5	-1.59129
-47.3333	-1.5923
-47.1667	-1.59333
-47	-1.59451
-46.8333	-1.59609
-46.6667	-1.59386
-46.5	-1.59529
-46.3333	-1.59782
-46.1667	-1.60054
-46	-1.60139
-45.8333	-1.60292
-45.6667	-1.60465
-45.5	-1.60634
-45.3333	-1.60772
-45.1667	-1.6091
-45	-1.61054
-44.8333	-1.61198
-44.6667	-1.61292
-44.5	-1.61399
-44.3333	-1.61504
-44.1667	-1.61617
-44	-1.61716
-43.8333	-1.6183
-43.6667	-1.61962
-43.5	-1.62109
-43.3333	-1.62262
-43.1667	-1.62392
-43	-1.62547
-42.8333	-1.62762
-42.6667	-1.62758
-42.5	-1.62836
-42.3333	-1.62942
-42.1667	-1.63045
-42	-1.6316
-41.8333	-1.6327
-41.6667	-1.63383
-41.5	-1.63497
-41.3333	-1.63616
-41.1667	-1.63737
-41	-1.63865
-40.8333	-1.63993
-40.6667	-1.6412
-40.5	-1.64259
-40.3333	-1.64393
-40.1667	-1.64526
-40	-1.64696
-39.8333	-1.6486
-39.6667	-1.64998
-39.5	-1.65114
-39.3333	-1.65334
-39.1667	-1.65563
-39	-1.65572
-38.8333	-1.65623
-38.6667	-1.65738
-38.5	-1.6584
-38.3333	-1.6594
-38.1667	-1.66034
-38	-1.66145
-37.8333	-1.66255
-37.6667	-1.66371
-37.5	-1.66485
-37.3333	-1.66599
-37.1667	-1.66727
-37	-1.66867
-36.8333	-1.67019
-36.6667	-1.67203
-36.5	-1.67373
-36.3333	-1.67533
-36.1667	-1.67699
-36	-1.67855
-35.8333	-1.68005
-35.6667	-1.68154
-35.5	-1.68301
-35.3333	-1.68427
-35.1667	-1.68551
-35	-1.68683
-34.8333	-1.68821
-34.6667	-1.68958
-34.5	-1.69104
-34.3333	-1.69261
-34.1667	-1.6943
-34	-1.69648
-33.8333	-1.69851
-33.6667	-1.70054
-33.5	-1.7027
-33.3333	-1.70511
-33.1667	-1.70617
-33	-1.70646
-32.8333	-1.70693
-32.6667	-1.70937
-32.5	-1.71094
-32.3333	-1.71242
-32.1667	-1.71404
-32	-1.71464
-31.8333	-1.71581
-31.6667	-1.717
-31.5	-1.71777
-31.3333	-1.72033
-31.1667	-1.72221
-31	-1.72391
-30.8333	-1.7257
-30.6667	-1.72715
-30.5	-1.72872
-30.3333	-1.73019
-30.1667	-1.73146
-30	-1.73279
-29.8333	-1.73425
-29.6667	-1.73575
-29.5	-1.7372
-29.3333	-1.73929
-29.1667	-1.74112
-29	-1.74303
-28.8333	-1.74519
-28.6667	-1.74622
-28.5	-1.74747
-28.3333	-1.74856
-28.1667	-1.74922
-28	-1.75183
-27.8333	-1.75399
-27.6667	-1.75551
-27.5	-1.75614
-27.3333	-1.75725
-27.1667	-1.75856
-27	-1.75983
-26.8333	-1.76107
-26.6667	-1.76257
-26.5	-1.76395
-26.3333	-1.76544
-26.1667	-1.76689
-26	-1.76788
-25.8333	-1.76919
-25.6667	-1.77245
-25.5	-1.77555
-25.3333	-1.77626
-25.1667	-1.77757
-25	-1.77878
-24.8333	-1.78003
-24.6667	-1.78132
-24.5	-1.78273
-24.3333	-1.7844
-24.1667	-1.78596
-24	-1.78774
-23.8333	-1.78938
-23.6667	-1.7911
-23.5	-1.79288
-23.3333	-1.79437
-23.1667	-1.79605
-23	-1.79774
-22.8333	-1.79946
-22.6667	-1.80133
-22.5	-1.80322
-22.3333	-1.80516
-22.1667	-1.80707
-22	-1.80909
-21.8333	-1.81092
-21.6667	-1.81273
-21.5	-1.81456
-21.3333	-1.81645
-21.1667	-1.8185
-21	-1.82049
-20.8333	-1.82241
-20.6667	-1.82437
-20.5	-1.82622
-20.3333	-1.82805
-20.1667	-1.82985
-20	-1.83139
-19.8333	-1.83311
-19.6667	-1.83487
-19.5	-1.83673
-19.3333	-1.83874
-19.1667	-1.84071
-19	-1.84281
-18.8333	-1.84494
-18.6667	-1.84726
-18.5	-1.84939
-18.3333	-1.85142
-18.1667	-1.85341
-18	-1.85537
-17.8333	-1.85741
-17.6667	-1.8595
-17.5	-1.86163
-17.3333	-1.8636
-17.1667	-1.8656
-17	-1.86764
-16.8333	-1.86965
-16.6667	-1.87164
-16.5	-1.87374
-16.3333	-1.87589
-16.1667	-1.87802
-16	-1.88025
-15.8333	-1.88256
-15.6667	-1.88486
-15.5	-1.88704
-15.3333	-1.88918
-15.1667	-1.89166
-15	-1.89372
-14.8333	-1.8948
-14.6667	-1.89653
-14.5	-1.89841
-14.3333	-1.90104
-14.1667	-1.90409
-14	-1.90754
-13.8333	-1.91043
-13.6667	-1.91243
-13.5	-1.91462
-13.3333	-1.91672
-13.1667	-1.91889
-13	-1.92101
-12.8333	-1.92319
-12.6667	-1.92555
-12.5	-1.92783
-12.3333	-1.93012
-12.1667	-1.9324
-12	-1.93636
-11.8333	-1.93942
-11.6667	-1.94235
-11.5	-1.94529
-11.3333	-1.94808
-11.1667	-1.95097
-11	-1.95388
-10.8333	-1.95678
-10.6667	-1.95971
-10.5	-1.96258
-10.3333	-1.96553
-10.1667	-1.96857
-10	-1.97171
-9.83333	-1.97491
-9.66667	-1.97815
-9.5	-1.98134
-9.33333	-1.98483
-9.16667	-1.98816
-9	-1.99146
-8.83333	-1.99475
-8.66667	-1.99809
-8.5	-2.00149
-8.33333	-2.0049
-8.16667	-2.00833
-8	-2.01199
-7.83333	-2.01551
-7.66667	-2.01897
-7.5	-2.02244
-7.33333	-2.02616
-7.16667	-2.02992
-7	-2.03365
-6.83333	-2.0374
-6.66667	-2.04173
-6.5	-2.04594
-6.33333	-2.05013
-6.16667	-2.0543
-6	-2.05871
-5.83333	-2.063
-5.66667	-2.06729
-5.5	-2.07157
-5.33333	-2.07582
-5.16667	-2.08011
-5	-2.08443
-4.83333	-2.08882
-4.66667	-2.09341
-4.5	-2.09802
-4.33333	-2.10278
-4.16667	-2.10765
-4	-2.11265
-3.83333	-2.11758
-3.66667	-2.12258
-3.5	-2.12761
-3.33333	-2.13263
-3.16667	-2.13768
-3	-2.14281
-2.83333	-2.14797
-2.66667	-2.15328
-2.5	-2.15853
-2.33333	-2.16382
-2.16667	-2.16924
-2	-2.17473
-1.83333	-2.18019
-1.66667	-2.18578
-1.5	-2.19146
-1.33333	-2.19732
-1.16667	-2.20323
-1	-2.20915
-0.833333	-2.21519
-0.666667	-2.22147
-0.5	-2.22757
-0.333333	-2.23362
-0.166667	-2.23976
0	-2.24592
0.166667	-2.25211
0.333333	-2.25831
0.5	-2.26447
0.666667	-2.27068
0.833333	-2.27695
1	-2.28336
1.16667	-2.28978
1.33333	-2.29648
1.5	-2.30317
1.66667	-2.30984
1.83333	-2.31649
2	-2.3232
2.16667	-2.32977
2.33333	-2.33635
2.5	-2.34299
2.66667	-2.34951
2.83333	-2.3561
3	-2.36265
3.16667	-2.36918
3.33333	-2.37599
3.5	-2.38277
3.66667	-2.38952
3.83333	-2.39629
4	-2.40311
4.16667	-2.40994
4.33333	-2.41692
4.5	-2.42399
4.66667	-2.43076
4.83333	-2.4375
5	-2.44424
5.16667	-2.45094
5.33333	-2.45758
5.5	-2.46434
5.66667	-2.47107
5.83333	-2.47775
6	-2.48436
6.16667	-2.49086
6.33333	-2.49707
6.5	-2.50332
6.66667	-2.50923
6.83333	-2.51541
7	-2.52162
7.16667	-2.52778
7.33333	-2.53389
7.5	-2.54004
7.66667	-2.54592
7.83333	-2.5513
8	-2.55611
8.16667	-2.56135
8.33333	-2.56655
8.5	-2.57172
8.66667	-2.5769
8.83333	-2.58193
9	-2.58685
9.16667	-2.59173
9.33333	-2.59639
9.5	-2.60109
9.66667	-2.60573
9.83333	-2.61033
10	-2.61469
10.1667	-2.61902
10.3333	-2.62332
10.5	-2.62759
10.6667	-2.63162
10.8333	-2.6356
11	-2.63941
11.1667	-2.64315
11.3333	-2.64659
11.5	-2.65003
11.6667	-2.65335
11.8333	-2.65625
12	-2.65903
12.1667	-2.66184
12.3333	-2.66457
12.5	-2.66725
12.6667	-2.66972
12.8333	-2.6722
13	-2.67464
13.1667	-2.67703
13.3333	-2.6791
13.5	-2.68124
13.6667	-2.68336
13.8333	-2.68547
14	-2.68735
14.1667	-2.68935
14.3333	-2.69134
14.5	-2.69327
14.6667	-2.69505
14.8333	-2.69679
15	-2.69855
15.1667	-2.70032
15.3333	-2.7018
15.5	-2.70354
15.6667	-2.70536
15.8333	-2.70714
16	-2.70895
16.1667	-2.71084
16.3333	-2.71262
16.5	-2.71436
16.6667	-2.71605
16.8333	-2.71772
17	-2.71931
17.1667	-2.72087
17.3333	-2.72227
17.5	-2.72387
17.6667	-2.72552
17.8333	-2.72717
18	-2.72883
18.1667	-2.73044
18.3333	-2.73206
18.5	-2.73365
18.6667	-2.73498
18.8333	-2.73631
19	-2.73775
19.1667	-2.7393
19.3333	-2.74057
19.5	-2.74182
19.6667	-2.74308
19.8333	-2.74437
20	-2.74584
20.1667	-2.74737
20.3333	-2.74895
20.5	-2.75052
20.6667	-2.75227
20.8333	-2.75386
21	-2.75536
21.1667	-2.75676
21.3333	-2.75803
21.5	-2.75942
21.6667	-2.76082
21.8333	-2.76226
22	-2.76375
22.1667	-2.76524
22.3333	-2.76663
22.5	-2.7679
22.6667	-2.76919
22.8333	-2.77055
23	-2.77197
23.1667	-2.77339
23.3333	-2.77492
23.5	-2.77638
23.6667	-2.77775
23.8333	-2.77907
24	-2.78045
24.1667	-2.78171
24.3333	-2.7829
24.5	-2.7841
24.6667	-2.78528
24.8333	-2.78655
25	-2.78786
25.1667	-2.78919
25.3333	-2.7907
25.5	-2.79201
25.6667	-2.79326
25.8333	-2.7945
26	-2.79561
26.1667	-2.79685
26.3333	-2.79815
26.5	-2.79939
26.6667	-2.8005
26.8333	-2.80166
27	-2.80288
27.1667	-2.80406
27.3333	-2.80508
27.5	-2.80618
27.6667	-2.80731
27.8333	-2.80854
28	-2.80981
28.1667	-2.81107
28.3333	-2.81229
28.5	-2.81351
28.6667	-2.8149
28.8333	-2.81624
29	-2.81753
29.1667	-2.81885
29.3333	-2.82018
29.5	-2.82145
29.6667	-2.82276
29.8333	-2.82408
30	-2.82527
30.1667	-2.82646
30.3333	-2.82761
30.5	-2.82877
30.6667	-2.82954
30.8333	-2.83035
31	-2.83114
31.1667	-2.83192
31.3333	-2.83251
31.5	-2.83335
31.6667	-2.83423
31.8333	-2.83506
32	-2.83614
32.1667	-2.83687
32.3333	-2.8375
32.5	-2.83804
32.6667	-2.8383
32.8333	-2.83879
33	-2.8392
33.1667	-2.83917
33.3333	-2.84063
33.5	-2.84151
33.6667	-2.84237
33.8333	-2.84356
34	-2.84369
34.1667	-2.84412
34.3333	-2.84458
34.5	-2.84513
34.6667	-2.84553
34.8333	-2.84603
35	-2.84665
35.1667	-2.84739
35.3333	-2.8481
35.5	-2.84867
35.6667	-2.84928
35.8333	-2.84998
36	-2.85062
36.1667	-2.8513
36.3333	-2.85197
36.5	-2.85261
36.6667	-2.85323
36.8333	-2.85377
37	-2.85445
37.1667	-2.85529
37.3333	-2.85526
37.5	-2.85584
37.6667	-2.8574
37.8333	-2.85913
38	-2.85888
38.1667	-2.85931
38.3333	-2.85989
38.5	-2.86043
38.6667	-2.86094
38.8333	-2.86148
39	-2.86211
39.1667	-2.86291
39.3333	-2.86389
39.5	-2.86474
39.6667	-2.86546
39.8333	-2.86616
40	-2.86665
40.1667	-2.86717
40.3333	-2.86775
40.5	-2.86841
40.6667	-2.86888
40.8333	-2.86953
41	-2.87051
41.1667	-2.8716
41.3333	-2.87279
41.5	-2.8738
41.6667	-2.87476
41.8333	-2.87568
42	-2.87631
42.1667	-2.87708
42.3333	-2.87789
42.5	-2.87875
42.6667	-2.87937
42.8333	-2.87999
43	-2.88066
43.1667	-2.88147
43.3333	-2.88214
43.5	-2.88289
43.6667	-2.88368
43.8333	-2.88445
44	-2.8854
44.1667	-2.88636
44.3333	-2.88723
44.5	-2.88799
44.6667	-2.88873
44.8333	-2.88942
45	-2.89016
45.1667	-2.89089
45.3333	-2.8913
45.5	-2.89203
45.6667	-2.89522
45.8333	-2.9023
46	-2.93261
46.1667	-2.93734
46.3333	-2.93088
46.5	-2.92451
46.6667	-2.91964
46.8333	-2.91571
47	-2.91283
47.1667	-2.9103
47.3333	-2.90896
47.5	-2.90789
47.6667	-2.90747
47.8333	-2.90773
48	-2.90869
48.1667	-2.90919
48.3333	-2.90959
48.5	-2.91002
48.6667	-2.91047
48.8333	-2.91089
49	-2.9114
49.1667	-2.91197
49.3333	-2.91266
49.5	-2.91334
49.6667	-2.914
49.8333	-2.91463
50	-2.91552
50.1667	-2.91625
50.3333	-2.91686
50.5	-2.91742
50.6667	-2.91797
50.8333	-2.91855
51	-2.91911
51.1667	-2.91968
51.3333	-2.9203
51.5	-2.92089
51.6667	-2.92151
51.8333	-2.92211
52	-2.92288
52.1667	-2.92365
52.3333	-2.92436
52.5	-2.92504
52.6667	-2.92564
52.8333	-2.92612
53	-2.92659
53.1667	-2.92707
53.3333	-2.92733
53.5	-2.9278
53.6667	-2.92835
53.8333	-2.92898
54	-2.92999
54.1667	-2.93083
54.3333	-2.93159
54.5	-2.93232
54.6667	-2.93316
54.8333	-2.93387
55	-2.93445
55.1667	-2.93501
55.3333	-2.9355
55.5	-2.93609
55.6667	-2.93663
55.8333	-2.93719
56	-2.93775
56.1667	-2.93829
56.3333	-2.93885
56.5	-2.93937
56.6667	-2.93991
56.8333	-2.94045
57	-2.94104
57.1667	-2.94169
57.3333	-2.94247
57.5	-2.9432
57.6667	-2.9439
57.8333	-2.94459
58	-2.94505
58.1667	-2.94548
58.3333	-2.94589
58.5	-2.94629
58.6667	-2.94653
58.8333	-2.94705
59	-2.94766
59.1667	-2.94826
59.3333	-2.94912
59.5	-2.94978
59.6667	-2.95044
59.8333	-2.95114
60	-2.95162
60.1667	-2.95219
60.3333	-2.95287
60.5	-2.95359
60.6667	-2.95438
60.8333	-2.9551
61	-2.95585
61.1667	-2.95666
61.3333	-2.95752
61.5	-2.95822
61.6667	-2.95888
61.8333	-2.95952
62	-2.96012
62.1667	-2.96086
62.3333	-2.96167
62.5	-2.96248
62.6667	-2.96314
62.8333	-2.9638
63	-2.96447
63.1667	-2.9646
63.3333	-2.96506
63.5	-2.96562
63.6667	-2.96626
63.8333	-2.96724
64	-2.96824
64.1667	-2.9691
64.3333	-2.96992
64.5	-2.97067
64.6667	-2.97122
64.8333	-2.97188
65	-2.97252
65.1667	-2.9731
65.3333	-2.97369
65.5	-2.97435
65.6667	-2.97502
65.8333	-2.97564
66	-2.97617
66.1667	-2.97681
66.3333	-2.97763
66.5	-2.97851
66.6667	-2.97942
66.8333	-2.9803
67	-2.98125
67.1667	-2.98247
67.3333	-2.98287
67.5	-2.98358
67.6667	-2.98439
67.8333	-2.98521
68	-2.98612
68.1667	-2.98705
68.3333	-2.98792
68.5	-2.98878
68.6667	-2.98968
68.8333	-2.99051
69	-2.99128
69.1667	-2.99202
69.3333	-2.99263
69.5	-2.99335
69.6667	-2.99414
69.8333	-2.99496
70	-2.99583
70.1667	-2.99664
70.3333	-2.99745
70.5	-2.99824
70.6667	-2.99887
70.8333	-2.99956
71	-3.00033
71.1667	-3.00112
71.3333	-3.00184
71.5	-3.00261
71.6667	-3.00335
71.8333	-3.00411
72	-3.00494
72.1667	-3.0057
72.3333	-3.00648
72.5	-3.00732
72.6667	-3.00823
72.8333	-3.00912
73	-3.01002
73.1667	-3.0109
73.3333	-3.01182
73.5	-3.01276
73.6667	-3.0137
73.8333	-3.01465
74	-3.0155
74.1667	-3.01646
74.3333	-3.01743
74.5	-3.01842
74.6667	-3.0194
74.8333	-3.02028
75	-3.02105
75.1667	-3.02177
75.3333	-3.0223
75.5	-3.02295
75.6667	-3.02363
75.8333	-3.02431
76	-3.02517
76.1667	-3.02603
76.3333	-3.02691
76.5	-3.0278
76.6667	-3.02878
76.8333	-3.02961
77	-3.03042
77.1667	-3.03125
77.3333	-3.03191
77.5	-3.0327
77.6667	-3.0335
77.8333	-3.03425
78	-3.03517
78.1667	-3.03611
78.3333	-3.03705
78.5	-3.03795
78.6667	-3.03896
78.8333	-3.0399
79	-3.04079
79.1667	-3.04165
79.3333	-3.04247
79.5	-3.04334
79.6667	-3.0443
79.8333	-3.0453
80	-3.04618
80.1667	-3.04696
80.3333	-3.04773
80.5	-3.0485
80.6667	-3.04914
80.8333	-3.0498
81	-3.05043
81.1667	-3.05106
81.3333	-3.05182
81.5	-3.05268
81.6667	-3.05359
81.8333	-3.05447
82	-3.05551
82.1667	-3.05648
82.3333	-3.05744
82.5	-3.05841
82.6667	-3.05934
82.8333	-3.06024
83	-3.06112
83.1667	-3.06197
83.3333	-3.06277
83.5	-3.0636
83.6667	-3.06442
83.8333	-3.0652
84	-3.066
84.1667	-3.06687
84.3333	-3.06775
84.5	-3.06865
84.6667	-3.06975
84.8333	-3.07084
85	-3.07185
85.1667	-3.07275
85.3333	-3.07372
85.5	-3.07464
85.6667	-3.07558
85.8333	-3.07656
86	-3.0774
86.1667	-3.07832
86.3333	-3.0793
86.5	-3.08027
86.6667	-3.08125
86.8333	-3.0822
87	-3.08316
87.1667	-3.08417
87.3333	-3.08508
87.5	-3.08593
87.6667	-3.08685
87.8333	-3.08787
88	-3.08877
88.1667	-3.08961
88.3333	-3.09048
88.5	-3.09138
88.6667	-3.09221
88.8333	-3.09313
89	-3.09415
89.1667	-3.09517
89.3333	-3.0961
89.5	-3.09706
89.6667	-3.09806
89.8333	-3.09908
90	-3.10008
90.1667	-3.10113
90.3333	-3.10219
90.5	-3.1032
90.6667	-3.10421
90.8333	-3.10526
91	-3.10636
91.1667	-3.1075
91.3333	-3.10849
91.5	-3.10943
91.6667	-3.11035
91.8333	-3.11122
92	-3.11178
92.1667	-3.1123
92.3333	-3.1128
92.5	-3.11327
92.6667	-3.11346
92.8333	-3.11389
93	-3.11448
93.1667	-3.11514
93.3333	-3.11612
93.5	-3.11703
93.6667	-3.11803
93.8333	-3.11909
94	-3.12052
94.1667	-3.12184
94.3333	-3.12309
94.5	-3.1243
94.6667	-3.12562
94.8333	-3.12684
95	-3.12806
95.1667	-3.12928
95.3333	-3.13036
95.5	-3.13154
95.6667	-3.13272
95.8333	-3.13383
96	-3.1349
96.1667	-3.13601
96.3333	-3.13713
96.5	-3.13817
96.6667	-3.13911
96.8333	-3.14004
97	-3.14092
97.1667	-3.14176
97.3333	-3.14262
97.5	-3.14357
97.6667	-3.14454
97.8333	-3.14551
98	-3.14659
98.1667	-3.1476
98.3333	-3.1485
98.5	-3.14935
98.6667	-3.1502
98.8333	-3.1511
99	-3.15205
99.1667	-3.15304
99.3333	-3.15408
99.5	-3.15506
99.6667	-3.15601
99.8333	-3.15696
100	-3.15796
100.167	-3.15897
100.333	-3.16008
100.5	-3.16122
100.667	-3.16246
100.833	-3.16358
101	-3.16463
101.167	-3.16566
101.333	-3.16666
101.5	-3.16766
101.667	-3.16871
101.833	-3.16971
102	-3.17058
102.167	-3.17154
102.333	-3.17255
102.5	-3.17356
102.667	-3.17465
102.833	-3.17574
103	-3.17677
103.167	-3.17779
103.333	-3.17904
103.5	-3.1802
103.667	-3.18138
103.833	-3.18258
104	-3.18376
104.167	-3.18492
104.333	-3.18605
104.5	-3.18716
104.667	-3.18813
104.833	-3.1892
105	-3.19035
105.167	-3.19151
105.333	-3.19262
105.5	-3.19373
105.667	-3.19481
105.833	-3.19586
106	-3.19697
106.167	-3.19809
106.333	-3.19917
106.5	-3.20022
106.667	-3.20124
106.833	-3.20228
107	-3.20337
107.167	-3.20447
107.333	-3.20558
107.5	-3.20676
107.667	-3.20802
107.833	-3.20934
108	-3.21081
108.167	-3.21214
108.333	-3.21343
108.5	-3.21467
108.667	-3.21575
108.833	-3.21684
109	-3.21794
109.167	-3.21911
109.333	-3.22006
109.5	-3.22108
109.667	-3.22214
109.833	-3.22326
110	-3.22443
110.167	-3.22549
110.333	-3.22653
110.5	-3.22759
110.667	-3.22871
110.833	-3.22982
111	-3.2309
111.167	-3.23202
111.333	-3.2333
111.5	-3.23459
111.667	-3.23595
111.833	-3.23736
112	-3.23892
112.167	-3.24042
112.333	-3.2419
112.5	-3.24337
112.667	-3.24471
112.833	-3.246
113	-3.24726
113.167	-3.24849
113.333	-3.24948
113.5	-3.25062
113.667	-3.25177
113.833	-3.25292
114	-3.25417
114.167	-3.2554
114.333	-3.25667
114.5	-3.25801
114.667	-3.25958
114.833	-3.2611
115	-3.26261
115.167	-3.26412
115.333	-3.26586
115.5	-3.26751
115.667	-3.26912
115.833	-3.2707
116	-3.27216
116.167	-3.27352
116.333	-3.2748
116.5	-3.27609
116.667	-3.27728
116.833	-3.2786
117	-3.27995
117.167	-3.28131
117.333	-3.28297
117.5	-3.2845
117.667	-3.28602
117.833	-3.28755
118	-3.28906
118.167	-3.29055
118.333	-3.29213
118.5	-3.29383
118.667	-3.29545
118.833	-3.29702
119	-3.29856
119.167	-3.30009
119.333	-3.30153
119.5	-3.30299
119.667	-3.30444
119.833	-3.30594
120	-3.30748
120.167	-3.30912
120.333	-3.31081
120.5	-3.31254
120.667	-3.31437
120.833	-3.3161
121	-3.31779
121.167	-3.31944
121.333	-3.32107
121.5	-3.32269
121.667	-3.32426
121.833	-3.32578
122	-3.32726
122.167	-3.32882
122.333	-3.3304
122.5	-3.33201
122.667	-3.3336
122.833	-3.33513
123	-3.33665
123.167	-3.33823
123.333	-3.33991
123.5	-3.34161
123.667	-3.3431
123.833	-3.34448
124	-3.34583
124.167	-3.34721
124.333	-3.34865
124.5	-3.34995
124.667	-3.35102
124.833	-3.35194
125	-3.35287

## Sheet: Figure 3b_MenLp1-IsoLp2 50-50
MeLp1-IsoLp2 50/50
Temperature (°C)	Relative heat flow (mW)
-80	0.0831923
-79.8333	0.0913469
-79.6667	0.185594
-79.5	0.416479
-79.3333	0.996075
-79.1667	1.4026
-79	1.42851
-78.8333	1.17052
-78.6667	0.564903
-78.5	0.00650331
-78.3333	-0.426409
-78.1667	-0.754723
-78	-0.902628
-77.8333	-1.00794
-77.6667	-1.09139
-77.5	-1.17027
-77.3333	-1.24059
-77.1667	-1.30371
-77	-1.35607
-76.8333	-1.39949
-76.6667	-1.42705
-76.5	-1.45255
-76.3333	-1.47486
-76.1667	-1.49392
-76	-1.50913
-75.8333	-1.5195
-75.6667	-1.52868
-75.5	-1.53731
-75.3333	-1.54519
-75.1667	-1.55256
-75	-1.55833
-74.8333	-1.56343
-74.6667	-1.56779
-74.5	-1.57248
-74.3333	-1.57694
-74.1667	-1.58129
-74	-1.58517
-73.8333	-1.58929
-73.6667	-1.59312
-73.5	-1.59644
-73.3333	-1.59835
-73.1667	-1.60053
-73	-1.60247
-72.8333	-1.60457
-72.6667	-1.60663
-72.5	-1.6086
-72.3333	-1.61075
-72.1667	-1.61333
-72	-1.61487
-71.8333	-1.61683
-71.6667	-1.61982
-71.5	-1.62394
-71.3333	-1.62298
-71.1667	-1.62307
-71	-1.6236
-70.8333	-1.62448
-70.6667	-1.62552
-70.5	-1.62868
-70.3333	-1.63137
-70.1667	-1.63401
-70	-1.63572
-69.8333	-1.63626
-69.6667	-1.63594
-69.5	-1.63536
-69.3333	-1.63864
-69.1667	-1.64115
-69	-1.64332
-68.8333	-1.64517
-68.6667	-1.6461
-68.5	-1.64693
-68.3333	-1.64666
-68.1667	-1.6453
-68	-1.6479
-67.8333	-1.65023
-67.6667	-1.65208
-67.5	-1.65405
-67.3333	-1.65588
-67.1667	-1.65778
-67	-1.65984
-66.8333	-1.66225
-66.6667	-1.66341
-66.5	-1.66287
-66.3333	-1.66326
-66.1667	-1.66461
-66	-1.66622
-65.8333	-1.66744
-65.6667	-1.66868
-65.5	-1.66973
-65.3333	-1.67156
-65.1667	-1.67515
-65	-1.67721
-64.8333	-1.67765
-64.6667	-1.67711
-64.5	-1.67666
-64.3333	-1.67782
-64.1667	-1.68255
-64	-1.68241
-63.8333	-1.68216
-63.6667	-1.68277
-63.5	-1.68468
-63.3333	-1.68771
-63.1667	-1.69015
-63	-1.69275
-62.8333	-1.69587
-62.6667	-1.69293
-62.5	-1.69258
-62.3333	-1.69591
-62.1667	-1.70642
-62	-1.70541
-61.8333	-1.7006
-61.6667	-1.69497
-61.5	-1.69449
-61.3333	-1.69946
-61.1667	-1.70008
-61	-1.69874
-60.8333	-1.69522
-60.6667	-1.70583
-60.5	-1.70809
-60.3333	-1.70652
-60.1667	-1.71395
-60	-1.71264
-59.8333	-1.71249
-59.6667	-1.71414
-59.5	-1.71554
-59.3333	-1.71691
-59.1667	-1.7181
-59	-1.71868
-58.8333	-1.71899
-58.6667	-1.72255
-58.5	-1.72431
-58.3333	-1.72436
-58.1667	-1.72639
-58	-1.72896
-57.8333	-1.73113
-57.6667	-1.73336
-57.5	-1.73614
-57.3333	-1.73816
-57.1667	-1.73819
-57	-1.73848
-56.8333	-1.73879
-56.6667	-1.73969
-56.5	-1.74196
-56.3333	-1.74536
-56.1667	-1.74924
-56	-1.74872
-55.8333	-1.74956
-55.6667	-1.75039
-55.5	-1.75115
-55.3333	-1.75205
-55.1667	-1.75271
-55	-1.75358
-54.8333	-1.75568
-54.6667	-1.75751
-54.5	-1.75903
-54.3333	-1.76042
-54.1667	-1.76181
-54	-1.76303
-53.8333	-1.76434
-53.6667	-1.76557
-53.5	-1.76661
-53.3333	-1.76871
-53.1667	-1.77054
-53	-1.77236
-52.8333	-1.77422
-52.6667	-1.77606
-52.5	-1.77808
-52.3333	-1.77998
-52.1667	-1.78086
-52	-1.78135
-51.8333	-1.78339
-51.6667	-1.78691
-51.5	-1.78804
-51.3333	-1.7884
-51.1667	-1.7896
-51	-1.79095
-50.8333	-1.79222
-50.6667	-1.79395
-50.5	-1.79565
-50.3333	-1.79731
-50.1667	-1.79881
-50	-1.80099
-49.8333	-1.80286
-49.6667	-1.80355
-49.5	-1.80427
-49.3333	-1.80588
-49.1667	-1.80735
-49	-1.8087
-48.8333	-1.81007
-48.6667	-1.81166
-48.5	-1.81314
-48.3333	-1.8147
-48.1667	-1.81625
-48	-1.81779
-47.8333	-1.81938
-47.6667	-1.82153
-47.5	-1.82342
-47.3333	-1.82569
-47.1667	-1.82771
-47	-1.82851
-46.8333	-1.8294
-46.6667	-1.83006
-46.5	-1.83095
-46.3333	-1.83204
-46.1667	-1.8329
-46	-1.83578
-45.8333	-1.83783
-45.6667	-1.83966
-45.5	-1.84143
-45.3333	-1.84322
-45.1667	-1.84503
-45	-1.84692
-44.8333	-1.84894
-44.6667	-1.85072
-44.5	-1.8525
-44.3333	-1.85468
-44.1667	-1.85705
-44	-1.85705
-43.8333	-1.8572
-43.6667	-1.85773
-43.5	-1.86016
-43.3333	-1.86203
-43.1667	-1.86411
-43	-1.86605
-42.8333	-1.86808
-42.6667	-1.87008
-42.5	-1.87184
-42.3333	-1.87311
-42.1667	-1.87439
-42	-1.87638
-41.8333	-1.87818
-41.6667	-1.87988
-41.5	-1.88151
-41.3333	-1.88334
-41.1667	-1.88504
-41	-1.88673
-40.8333	-1.88839
-40.6667	-1.88997
-40.5	-1.89164
-40.3333	-1.89329
-40.1667	-1.895
-40	-1.89669
-39.8333	-1.89836
-39.6667	-1.90011
-39.5	-1.902
-39.3333	-1.90379
-39.1667	-1.90555
-39	-1.90763
-38.8333	-1.90993
-38.6667	-1.91035
-38.5	-1.91128
-38.3333	-1.91213
-38.1667	-1.91364
-38	-1.9159
-37.8333	-1.91768
-37.6667	-1.91945
-37.5	-1.92132
-37.3333	-1.92248
-37.1667	-1.92311
-37	-1.92393
-36.8333	-1.92713
-36.6667	-1.93034
-36.5	-1.93237
-36.3333	-1.93345
-36.1667	-1.93466
-36	-1.93623
-35.8333	-1.93779
-35.6667	-1.93941
-35.5	-1.94102
-35.3333	-1.94285
-35.1667	-1.94466
-35	-1.94643
-34.8333	-1.94788
-34.6667	-1.95033
-34.5	-1.95249
-34.3333	-1.95462
-34.1667	-1.95661
-34	-1.95862
-33.8333	-1.96056
-33.6667	-1.96246
-33.5	-1.96426
-33.3333	-1.96578
-33.1667	-1.9674
-33	-1.96898
-32.8333	-1.97054
-32.6667	-1.97205
-32.5	-1.9736
-32.3333	-1.97531
-32.1667	-1.97719
-32	-1.97913
-31.8333	-1.9809
-31.6667	-1.98289
-31.5	-1.98543
-31.3333	-1.98677
-31.1667	-1.98839
-31	-1.99011
-30.8333	-1.99177
-30.6667	-1.99341
-30.5	-1.9951
-30.3333	-1.99687
-30.1667	-1.99861
-30	-2.00043
-29.8333	-2.00231
-29.6667	-2.00413
-29.5	-2.00587
-29.3333	-2.00761
-29.1667	-2.00931
-29	-2.01096
-28.8333	-2.01263
-28.6667	-2.01428
-28.5	-2.01605
-28.3333	-2.01798
-28.1667	-2.01998
-28	-2.02231
-27.8333	-2.0244
-27.6667	-2.02647
-27.5	-2.02855
-27.3333	-2.03071
-27.1667	-2.03281
-27	-2.0349
-26.8333	-2.03705
-26.6667	-2.03931
-26.5	-2.04159
-26.3333	-2.04393
-26.1667	-2.04627
-26	-2.04887
-25.8333	-2.05124
-25.6667	-2.05342
-25.5	-2.05551
-25.3333	-2.0575
-25.1667	-2.05947
-25	-2.06137
-24.8333	-2.06323
-24.6667	-2.06504
-24.5	-2.06701
-24.3333	-2.06902
-24.1667	-2.07105
-24	-2.07332
-23.8333	-2.07549
-23.6667	-2.0776
-23.5	-2.07968
-23.3333	-2.08215
-23.1667	-2.08462
-23	-2.0871
-22.8333	-2.08954
-22.6667	-2.09177
-22.5	-2.09403
-22.3333	-2.0963
-22.1667	-2.0985
-22	-2.10079
-21.8333	-2.10317
-21.6667	-2.10558
-21.5	-2.10799
-21.3333	-2.11037
-21.1667	-2.11273
-21	-2.11509
-20.8333	-2.11742
-20.6667	-2.11968
-20.5	-2.12208
-20.3333	-2.1246
-20.1667	-2.12719
-20	-2.12986
-19.8333	-2.13249
-19.6667	-2.13523
-19.5	-2.13793
-19.3333	-2.14063
-19.1667	-2.1433
-19	-2.14595
-18.8333	-2.14868
-18.6667	-2.15138
-18.5	-2.15409
-18.3333	-2.1568
-18.1667	-2.15954
-18	-2.16234
-17.8333	-2.16523
-17.6667	-2.16824
-17.5	-2.17125
-17.3333	-2.17431
-17.1667	-2.17736
-17	-2.18054
-16.8333	-2.18378
-16.6667	-2.18688
-16.5	-2.19004
-16.3333	-2.19321
-16.1667	-2.19641
-16	-2.1997
-15.8333	-2.20306
-15.6667	-2.20644
-15.5	-2.20984
-15.3333	-2.21355
-15.1667	-2.21717
-15	-2.22092
-14.8333	-2.22473
-14.6667	-2.22868
-14.5	-2.23255
-14.3333	-2.23643
-14.1667	-2.24037
-14	-2.24435
-13.8333	-2.24838
-13.6667	-2.25252
-13.5	-2.25672
-13.3333	-2.26087
-13.1667	-2.26493
-13	-2.26897
-12.8333	-2.27314
-12.6667	-2.27737
-12.5	-2.28168
-12.3333	-2.28608
-12.1667	-2.29057
-12	-2.29528
-11.8333	-2.29982
-11.6667	-2.30441
-11.5	-2.30908
-11.3333	-2.31386
-11.1667	-2.31865
-11	-2.32336
-10.8333	-2.32803
-10.6667	-2.33316
-10.5	-2.3382
-10.3333	-2.34324
-10.1667	-2.3483
-10	-2.35367
-9.83333	-2.35906
-9.66667	-2.36451
-9.5	-2.37016
-9.33333	-2.3762
-9.16667	-2.38202
-9	-2.38782
-8.83333	-2.39365
-8.66667	-2.39953
-8.5	-2.40539
-8.33333	-2.41134
-8.16667	-2.41737
-8	-2.42359
-7.83333	-2.42987
-7.66667	-2.43621
-7.5	-2.44257
-7.33333	-2.44937
-7.16667	-2.45593
-7	-2.46236
-6.83333	-2.46862
-6.66667	-2.47486
-6.5	-2.48123
-6.33333	-2.48759
-6.16667	-2.49399
-6	-2.50054
-5.83333	-2.50708
-5.66667	-2.5136
-5.5	-2.52014
-5.33333	-2.527
-5.16667	-2.53372
-5	-2.54043
-4.83333	-2.54721
-4.66667	-2.55397
-4.5	-2.56068
-4.33333	-2.56748
-4.16667	-2.57432
-4	-2.58099
-3.83333	-2.58772
-3.66667	-2.59452
-3.5	-2.60128
-3.33333	-2.60799
-3.16667	-2.61463
-3	-2.62127
-2.83333	-2.62797
-2.66667	-2.63486
-2.5	-2.64167
-2.33333	-2.64837
-2.16667	-2.65509
-2	-2.66212
-1.83333	-2.669
-1.66667	-2.67574
-1.5	-2.68225
-1.33333	-2.68875
-1.16667	-2.69539
-1	-2.70198
-0.833333	-2.70845
-0.666667	-2.71463
-0.5	-2.7208
-0.333333	-2.72696
-0.166667	-2.73309
0	-2.73873
0.166667	-2.74458
0.333333	-2.75043
0.5	-2.75627
0.666667	-2.76207
0.833333	-2.76787
1	-2.77357
1.16667	-2.77918
1.33333	-2.78476
1.5	-2.79029
1.66667	-2.79581
1.83333	-2.80132
2	-2.80651
2.16667	-2.81163
2.33333	-2.81667
2.5	-2.82167
2.66667	-2.82624
2.83333	-2.83089
3	-2.83558
3.16667	-2.84032
3.33333	-2.84466
3.5	-2.84905
3.66667	-2.85331
3.83333	-2.85757
4	-2.86158
4.16667	-2.8657
4.33333	-2.86983
4.5	-2.8739
4.66667	-2.87768
4.83333	-2.88159
5	-2.88543
5.16667	-2.88917
5.33333	-2.89255
5.5	-2.89603
5.66667	-2.89949
5.83333	-2.90296
6	-2.90631
6.16667	-2.90965
6.33333	-2.91296
6.5	-2.9163
6.66667	-2.91956
6.83333	-2.92285
7	-2.92584
7.16667	-2.92824
7.33333	-2.93112
7.5	-2.93404
7.66667	-2.93686
7.83333	-2.93964
8	-2.94253
8.16667	-2.94526
8.33333	-2.94782
8.5	-2.95029
8.66667	-2.95233
8.83333	-2.95454
9	-2.95691
9.16667	-2.95936
9.33333	-2.96155
9.5	-2.96384
9.66667	-2.96615
9.83333	-2.96845
10	-2.97047
10.1667	-2.97251
10.3333	-2.97465
10.5	-2.97686
10.6667	-2.97887
10.8333	-2.98095
11	-2.983
11.1667	-2.98498
11.3333	-2.9871
11.5	-2.98927
11.6667	-2.99139
11.8333	-2.99345
12	-2.99538
12.1667	-2.9973
12.3333	-2.99923
12.5	-3.00111
12.6667	-3.00288
12.8333	-3.00487
13	-3.00685
13.1667	-3.00883
13.3333	-3.01082
13.5	-3.01312
13.6667	-3.01493
13.8333	-3.01571
14	-3.01674
14.1667	-3.01815
14.3333	-3.01954
14.5	-3.02097
14.6667	-3.02283
14.8333	-3.02452
15	-3.02625
15.1667	-3.02802
15.3333	-3.02962
15.5	-3.03116
15.6667	-3.0326
15.8333	-3.03402
16	-3.03515
16.1667	-3.03647
16.3333	-3.03781
16.5	-3.03918
16.6667	-3.04041
16.8333	-3.04159
17	-3.04279
17.1667	-3.04396
17.3333	-3.04493
17.5	-3.0461
17.6667	-3.04733
17.8333	-3.0486
18	-3.04982
18.1667	-3.05097
18.3333	-3.05205
18.5	-3.05308
18.6667	-3.05405
18.8333	-3.05513
19	-3.05615
19.1667	-3.0571
19.3333	-3.05803
19.5	-3.05897
19.6667	-3.05989
19.8333	-3.06081
20	-3.06154
20.1667	-3.06226
20.3333	-3.06302
20.5	-3.0638
20.6667	-3.0646
20.8333	-3.06534
21	-3.06614
21.1667	-3.06699
21.3333	-3.06786
21.5	-3.06867
21.6667	-3.06947
21.8333	-3.07028
22	-3.07092
22.1667	-3.07158
22.3333	-3.07224
22.5	-3.07292
22.6667	-3.07354
22.8333	-3.07427
23	-3.07503
23.1667	-3.07578
23.3333	-3.07641
23.5	-3.07696
23.6667	-3.07755
23.8333	-3.07816
24	-3.0785
24.1667	-3.07899
24.3333	-3.07945
24.5	-3.07989
24.6667	-3.08052
24.8333	-3.08126
25	-3.082
25.1667	-3.08269
25.3333	-3.08347
25.5	-3.08422
25.6667	-3.08489
25.8333	-3.08553
26	-3.08593
26.1667	-3.08646
26.3333	-3.08708
26.5	-3.08764
26.6667	-3.08875
26.8333	-3.08964
27	-3.09058
27.1667	-3.09171
27.3333	-3.09194
27.5	-3.09247
27.6667	-3.09308
27.8333	-3.0938
28	-3.09453
28.1667	-3.09533
28.3333	-3.09622
28.5	-3.09713
28.6667	-3.09811
28.8333	-3.09895
29	-3.09981
29.1667	-3.10067
29.3333	-3.10132
29.5	-3.10206
29.6667	-3.10282
29.8333	-3.10352
30	-3.10432
30.1667	-3.10524
30.3333	-3.1061
30.5	-3.10694
30.6667	-3.10797
30.8333	-3.1089
31	-3.10976
31.1667	-3.11052
31.3333	-3.1111
31.5	-3.1118
31.6667	-3.1126
31.8333	-3.11332
32	-3.11396
32.1667	-3.11472
32.3333	-3.11552
32.5	-3.11634
32.6667	-3.11735
32.8333	-3.11825
33	-3.11911
33.1667	-3.11997
33.3333	-3.1208
33.5	-3.12168
33.6667	-3.12261
33.8333	-3.12356
34	-3.12433
34.1667	-3.12508
34.3333	-3.12581
34.5	-3.12656
34.6667	-3.12709
34.8333	-3.12766
35	-3.12823
35.1667	-3.12876
35.3333	-3.12938
35.5	-3.13016
35.6667	-3.13094
35.8333	-3.13167
36	-3.13261
36.1667	-3.13341
36.3333	-3.13419
36.5	-3.13496
36.6667	-3.13558
36.8333	-3.13626
37	-3.13692
37.1667	-3.13755
37.3333	-3.13823
37.5	-3.13891
37.6667	-3.1396
37.8333	-3.14027
38	-3.14111
38.1667	-3.14195
38.3333	-3.14269
38.5	-3.14339
38.6667	-3.14418
38.8333	-3.14491
39	-3.14568
39.1667	-3.14646
39.3333	-3.14722
39.5	-3.148
39.6667	-3.14879
39.8333	-3.14964
40	-3.15045
40.1667	-3.1511
40.3333	-3.15163
40.5	-3.15207
40.6667	-3.15251
40.8333	-3.15311
41	-3.15361
41.1667	-3.15402
41.3333	-3.15576
41.5	-3.15712
41.6667	-3.15845
41.8333	-3.15983
42	-3.16142
42.1667	-3.16292
42.3333	-3.1644
42.5	-3.1659
42.6667	-3.16738
42.8333	-3.16878
43	-3.17008
43.1667	-3.17129
43.3333	-3.17212
43.5	-3.17302
43.6667	-3.17404
43.8333	-3.17511
44	-3.17602
44.1667	-3.17712
44.3333	-3.17819
44.5	-3.17924
44.6667	-3.18053
44.8333	-3.18164
45	-3.18265
45.1667	-3.18362
45.3333	-3.18454
45.5	-3.18552
45.6667	-3.18648
45.8333	-3.18744
46	-3.18855
46.1667	-3.18963
46.3333	-3.19067
46.5	-3.19173
46.6667	-3.19282
46.8333	-3.19379
47	-3.1947
47.1667	-3.19565
47.3333	-3.1966
47.5	-3.19769
47.6667	-3.19875
47.8333	-3.19978
48	-3.20106
48.1667	-3.20224
48.3333	-3.2034
48.5	-3.20451
48.6667	-3.20566
48.8333	-3.20682
49	-3.20799
49.1667	-3.2092
49.3333	-3.21027
49.5	-3.21132
49.6667	-3.21235
49.8333	-3.21338
50	-3.2142
50.1667	-3.21514
50.3333	-3.21606
50.5	-3.21696
50.6667	-3.21782
50.8333	-3.2187
51	-3.2196
51.1667	-3.22053
51.3333	-3.22141
51.5	-3.22223
51.6667	-3.22295
51.8333	-3.22359
52	-3.22423
52.1667	-3.22497
52.3333	-3.2257
52.5	-3.22643
52.6667	-3.22722
52.8333	-3.22806
53	-3.22892
53.1667	-3.22978
53.3333	-3.23084
53.5	-3.23175
53.6667	-3.23264
53.8333	-3.23358
54	-3.23457
54.1667	-3.23547
54.3333	-3.23632
54.5	-3.2371
54.6667	-3.23775
54.8333	-3.23843
55	-3.23902
55.1667	-3.23954
55.3333	-3.24008
55.5	-3.24072
55.6667	-3.24143
55.8333	-3.24218
56	-3.24323
56.1667	-3.24423
56.3333	-3.24526
56.5	-3.24624
56.6667	-3.24736
56.8333	-3.24834
57	-3.24922
57.1667	-3.25008
57.3333	-3.25086
57.5	-3.25182
57.6667	-3.25275
57.8333	-3.25367
58	-3.25447
58.1667	-3.25519
58.3333	-3.25603
58.5	-3.25696
58.6667	-3.25771
58.8333	-3.25856
59	-3.25945
59.1667	-3.2604
59.3333	-3.26151
59.5	-3.26251
59.6667	-3.26345
59.8333	-3.26441
60	-3.26513
60.1667	-3.26587
60.3333	-3.26671
60.5	-3.26764
60.6667	-3.2684
60.8333	-3.26924
61	-3.2701
61.1667	-3.27099
61.3333	-3.27185
61.5	-3.27261
61.6667	-3.27334
61.8333	-3.27408
62	-3.27472
62.1667	-3.27545
62.3333	-3.27627
62.5	-3.27716
62.6667	-3.2782
62.8333	-3.27918
63	-3.28017
63.1667	-3.2812
63.3333	-3.28216
63.5	-3.28302
63.6667	-3.28378
63.8333	-3.28453
64	-3.28513
64.1667	-3.28591
64.3333	-3.28672
64.5	-3.28755
64.6667	-3.28857
64.8333	-3.28948
65	-3.29042
65.1667	-3.2914
65.3333	-3.29235
65.5	-3.29326
65.6667	-3.29415
65.8333	-3.29497
66	-3.29566
66.1667	-3.29641
66.3333	-3.29722
66.5	-3.29807
66.6667	-3.29893
66.8333	-3.29984
67	-3.30071
67.1667	-3.30157
67.3333	-3.3025
67.5	-3.30337
67.6667	-3.30425
67.8333	-3.30517
68	-3.30599
68.1667	-3.30684
68.3333	-3.30768
68.5	-3.30848
68.6667	-3.30926
68.8333	-3.31003
69	-3.31081
69.1667	-3.31167
69.3333	-3.31247
69.5	-3.3133
69.6667	-3.31418
69.8333	-3.3151
70	-3.31612
70.1667	-3.31712
70.3333	-3.3182
70.5	-3.3193
70.6667	-3.32026
70.8333	-3.32117
71	-3.32216
71.1667	-3.32318
71.3333	-3.3239
71.5	-3.32474
71.6667	-3.32562
71.8333	-3.32652
72	-3.32748
72.1667	-3.32847
72.3333	-3.32948
72.5	-3.33046
72.6667	-3.33159
72.8333	-3.33262
73	-3.33366
73.1667	-3.33465
73.3333	-3.33562
73.5	-3.33658
73.6667	-3.33754
73.8333	-3.33844
74	-3.33926
74.1667	-3.34017
74.3333	-3.34109
74.5	-3.34199
74.6667	-3.34282
74.8333	-3.34369
75	-3.34453
75.1667	-3.34537
75.3333	-3.34634
75.5	-3.34737
75.6667	-3.34845
75.8333	-3.34951
76	-3.35076
76.1667	-3.35188
76.3333	-3.35298
76.5	-3.35408
76.6667	-3.3551
76.8333	-3.35614
77	-3.35716
77.1667	-3.35815
77.3333	-3.35889
77.5	-3.35966
77.6667	-3.3605
77.8333	-3.36134
78	-3.36195
78.1667	-3.36274
78.3333	-3.36362
78.5	-3.36457
78.6667	-3.36565
78.8333	-3.36669
79	-3.36779
79.1667	-3.36893
79.3333	-3.37008
79.5	-3.37117
79.6667	-3.37225
79.8333	-3.37332
80	-3.37437
80.1667	-3.37539
80.3333	-3.37634
80.5	-3.37723
80.6667	-3.3782
80.8333	-3.3792
81	-3.3803
81.1667	-3.38144
81.3333	-3.38248
81.5	-3.38348
81.6667	-3.38451
81.8333	-3.38559
82	-3.38645
82.1667	-3.3874
82.3333	-3.38843
82.5	-3.38947
82.6667	-3.39055
82.8333	-3.3916
83	-3.39264
83.1667	-3.39366
83.3333	-3.39459
83.5	-3.39553
83.6667	-3.39654
83.8333	-3.39751
84	-3.39842
84.1667	-3.39941
84.3333	-3.40034
84.5	-3.40124
84.6667	-3.40217
84.8333	-3.4031
85	-3.40399
85.1667	-3.40481
85.3333	-3.40554
85.5	-3.40637
85.6667	-3.4073
85.8333	-3.40833
86	-3.40943
86.1667	-3.41049
86.3333	-3.41153
86.5	-3.41256
86.6667	-3.41357
86.8333	-3.4145
87	-3.41541
87.1667	-3.41634
87.3333	-3.41715
87.5	-3.41819
87.6667	-3.41923
87.8333	-3.42026
88	-3.42147
88.1667	-3.42253
88.3333	-3.42357
88.5	-3.42458
88.6667	-3.42547
88.8333	-3.42642
89	-3.42739
89.1667	-3.42839
89.3333	-3.42942
89.5	-3.43037
89.6667	-3.43131
89.8333	-3.43226
90	-3.43312
90.1667	-3.43398
90.3333	-3.43486
90.5	-3.43575
90.6667	-3.43661
90.8333	-3.4376
91	-3.43863
91.1667	-3.43963
91.3333	-3.44077
91.5	-3.44183
91.6667	-3.44286
91.8333	-3.4439
92	-3.44481
92.1667	-3.44571
92.3333	-3.44666
92.5	-3.44764
92.6667	-3.44877
92.8333	-3.44992
93	-3.45101
93.1667	-3.45199
93.3333	-3.45305
93.5	-3.45407
93.6667	-3.4551
93.8333	-3.45608
94	-3.45668
94.1667	-3.45736
94.3333	-3.45801
94.5	-3.45867
94.6667	-3.45932
94.8333	-3.46013
95	-3.46101
95.1667	-3.46194
95.3333	-3.46318
95.5	-3.46429
95.6667	-3.46536
95.8333	-3.4664
96	-3.46737
96.1667	-3.4683
96.3333	-3.46921
96.5	-3.47013
96.6667	-3.47075
96.8333	-3.47151
97	-3.47238
97.1667	-3.47333
97.3333	-3.47454
97.5	-3.4758
97.6667	-3.47704
97.8333	-3.47821
98	-3.47966
98.1667	-3.48082
98.3333	-3.48193
98.5	-3.48306
98.6667	-3.48406
98.8333	-3.48521
99	-3.48636
99.1667	-3.48748
99.3333	-3.48882
99.5	-3.48997
99.6667	-3.49105
99.8333	-3.4921
100	-3.49285
100.167	-3.4937
100.333	-3.49459
100.5	-3.49546
100.667	-3.49614
100.833	-3.49694
101	-3.49789
101.167	-3.49898
101.333	-3.50025
101.5	-3.50145
101.667	-3.50263
101.833	-3.50378
102	-3.505
102.167	-3.50603
102.333	-3.50693
102.5	-3.50782
102.667	-3.5084
102.833	-3.50923
103	-3.51018
103.167	-3.51116
103.333	-3.51238
103.5	-3.51342
103.667	-3.51436
103.833	-3.51529
104	-3.51643
104.167	-3.51752
104.333	-3.51857
104.5	-3.51958
104.667	-3.52061
104.833	-3.52161
105	-3.52262
105.167	-3.5237
105.333	-3.52458
105.5	-3.52552
105.667	-3.5265
105.833	-3.52751
106	-3.52841
106.167	-3.52934
106.333	-3.53031
106.5	-3.53133
106.667	-3.53225
106.833	-3.53313
107	-3.53403
107.167	-3.53493
107.333	-3.53585
107.5	-3.53686
107.667	-3.53788
107.833	-3.53891
108	-3.54009
108.167	-3.54119
108.333	-3.54225
108.5	-3.5433
108.667	-3.54437
108.833	-3.54543
109	-3.54648
109.167	-3.5475
109.333	-3.54845
109.5	-3.54936
109.667	-3.55034
109.833	-3.55138
110	-3.55233
110.167	-3.55339
110.333	-3.55451
110.5	-3.55562
110.667	-3.55686
110.833	-3.55794
111	-3.55895
111.167	-3.55993
111.333	-3.56085
111.5	-3.56194
111.667	-3.5631
111.833	-3.56423
112	-3.56531
112.167	-3.56628
112.333	-3.56724
112.5	-3.56823
112.667	-3.56911
112.833	-3.57018
113	-3.57127
113.167	-3.57229
113.333	-3.57348
113.5	-3.57455
113.667	-3.5756
113.833	-3.57667
114	-3.57753
114.167	-3.57847
114.333	-3.57944
114.5	-3.58045
114.667	-3.58143
114.833	-3.58241
115	-3.58342
115.167	-3.58449
115.333	-3.58567
115.5	-3.58681
115.667	-3.5879
115.833	-3.58896
116	-3.59006
116.167	-3.59112
116.333	-3.59217
116.5	-3.59325
116.667	-3.59433
116.833	-3.59545
117	-3.59663
117.167	-3.5978
117.333	-3.59927
117.5	-3.60067
117.667	-3.60203
117.833	-3.60336
118	-3.60474
118.167	-3.60607
118.333	-3.60732
118.5	-3.60848
118.667	-3.60955
118.833	-3.61077
119	-3.61209
119.167	-3.61345
119.333	-3.61493
119.5	-3.6163
119.667	-3.61764
119.833	-3.61896
120	-3.62016
120.167	-3.62133
120.333	-3.62249
120.5	-3.62372
120.667	-3.62477
120.833	-3.6259
121	-3.62704
121.167	-3.62822
121.333	-3.62943
121.5	-3.63072
121.667	-3.63211
121.833	-3.63348
122	-3.63478
122.167	-3.63615
122.333	-3.63759
122.5	-3.63909
122.667	-3.64058
122.833	-3.64209
123	-3.64357
123.167	-3.64498
123.333	-3.64637
123.5	-3.6477
123.667	-3.64892
123.833	-3.65011
124	-3.65125
124.167	-3.65232
124.333	-3.65325
124.5	-3.65405
124.667	-3.65472
124.833	-3.65529
125	-3.6558

## Sheet: Figure 3b_MenLp1-IsoLp2 70-30
MeLp1-IsoLp2 70/30
Temperature (°C)	Relative heat flow (mW)
-80	0.0753996
-79.8333	0.0804693
-79.6667	0.159679
-79.5	0.347504
-79.3333	0.763509
-79.1667	1.03759
-79	1.04289
-78.8333	0.860644
-78.6667	0.46924
-78.5	0.122627
-78.3333	-0.134077
-78.1667	-0.322015
-78	-0.407365
-77.8333	-0.47243
-77.6667	-0.529815
-77.5	-0.589558
-77.3333	-0.647269
-77.1667	-0.697398
-77	-0.74245
-76.8333	-0.784373
-76.6667	-0.815748
-76.5	-0.841937
-76.3333	-0.863016
-76.1667	-0.882934
-76	-0.900616
-75.8333	-0.914994
-75.6667	-0.928993
-75.5	-0.942685
-75.3333	-0.955462
-75.1667	-0.964712
-75	-0.973111
-74.8333	-0.981339
-74.6667	-0.985272
-74.5	-0.989863
-74.3333	-0.994351
-74.1667	-0.998741
-74	-1.00299
-73.8333	-1.00734
-73.6667	-1.01156
-73.5	-1.01583
-73.3333	-1.02043
-73.1667	-1.02478
-73	-1.02673
-72.8333	-1.02859
-72.6667	-1.02968
-72.5	-1.03086
-72.3333	-1.03148
-72.1667	-1.03175
-72	-1.03492
-71.8333	-1.03446
-71.6667	-1.03656
-71.5	-1.03921
-71.3333	-1.04151
-71.1667	-1.04322
-71	-1.04361
-70.8333	-1.04394
-70.6667	-1.0443
-70.5	-1.04467
-70.3333	-1.04569
-70.1667	-1.04711
-70	-1.04846
-69.8333	-1.04976
-69.6667	-1.05108
-69.5	-1.05214
-69.3333	-1.05425
-69.1667	-1.05616
-69	-1.05863
-68.8333	-1.06175
-68.6667	-1.06008
-68.5	-1.05902
-68.3333	-1.05903
-68.1667	-1.06001
-68	-1.0609
-67.8333	-1.06154
-67.6667	-1.06225
-67.5	-1.06309
-67.3333	-1.06371
-67.1667	-1.06455
-67	-1.06555
-66.8333	-1.06657
-66.6667	-1.06578
-66.5	-1.068
-66.3333	-1.07008
-66.1667	-1.07159
-66	-1.06901
-65.8333	-1.06919
-65.6667	-1.07029
-65.5	-1.0719
-65.3333	-1.07342
-65.1667	-1.07504
-65	-1.07566
-64.8333	-1.07561
-64.6667	-1.07574
-64.5	-1.07618
-64.3333	-1.07694
-64.1667	-1.07788
-64	-1.07912
-63.8333	-1.08027
-63.6667	-1.08137
-63.5	-1.08234
-63.3333	-1.08352
-63.1667	-1.08466
-63	-1.08533
-62.8333	-1.08501
-62.6667	-1.08518
-62.5	-1.08529
-62.3333	-1.0862
-62.1667	-1.08773
-62	-1.0893
-61.8333	-1.0905
-61.6667	-1.09164
-61.5	-1.09244
-61.3333	-1.09302
-61.1667	-1.09395
-61	-1.09481
-60.8333	-1.09531
-60.6667	-1.09671
-60.5	-1.09828
-60.3333	-1.09908
-60.1667	-1.09706
-60	-1.09972
-59.8333	-1.10101
-59.6667	-1.10193
-59.5	-1.10285
-59.3333	-1.10378
-59.1667	-1.10477
-59	-1.10564
-58.8333	-1.10643
-58.6667	-1.1074
-58.5	-1.10831
-58.3333	-1.10913
-58.1667	-1.10982
-58	-1.11048
-57.8333	-1.1111
-57.6667	-1.11164
-57.5	-1.11211
-57.3333	-1.11233
-57.1667	-1.11275
-57	-1.11324
-56.8333	-1.11367
-56.6667	-1.11412
-56.5	-1.11487
-56.3333	-1.11746
-56.1667	-1.12254
-56	-1.12186
-55.8333	-1.12182
-55.6667	-1.12251
-55.5	-1.12302
-55.3333	-1.12365
-55.1667	-1.12427
-55	-1.12498
-54.8333	-1.1256
-54.6667	-1.12633
-54.5	-1.12697
-54.3333	-1.12758
-54.1667	-1.12821
-54	-1.1291
-53.8333	-1.12975
-53.6667	-1.13028
-53.5	-1.1309
-53.3333	-1.13177
-53.1667	-1.13184
-53	-1.1317
-52.8333	-1.13347
-52.6667	-1.13534
-52.5	-1.13667
-52.3333	-1.13793
-52.1667	-1.13894
-52	-1.13931
-51.8333	-1.14014
-51.6667	-1.14096
-51.5	-1.14169
-51.3333	-1.1425
-51.1667	-1.14326
-51	-1.14409
-50.8333	-1.14497
-50.6667	-1.14589
-50.5	-1.14678
-50.3333	-1.14761
-50.1667	-1.1485
-50	-1.14964
-49.8333	-1.15069
-49.6667	-1.15168
-49.5	-1.15262
-49.3333	-1.15364
-49.1667	-1.15461
-49	-1.15539
-48.8333	-1.15611
-48.6667	-1.15695
-48.5	-1.15751
-48.3333	-1.15788
-48.1667	-1.15782
-48	-1.16081
-47.8333	-1.16236
-47.6667	-1.16258
-47.5	-1.16256
-47.3333	-1.16436
-47.1667	-1.16566
-47	-1.16691
-46.8333	-1.16763
-46.6667	-1.16808
-46.5	-1.16886
-46.3333	-1.16971
-46.1667	-1.17061
-46	-1.17163
-45.8333	-1.17251
-45.6667	-1.17339
-45.5	-1.17427
-45.3333	-1.17527
-45.1667	-1.17609
-45	-1.17685
-44.8333	-1.17776
-44.6667	-1.17876
-44.5	-1.179
-44.3333	-1.17896
-44.1667	-1.18113
-44	-1.18286
-43.8333	-1.18423
-43.6667	-1.18563
-43.5	-1.18714
-43.3333	-1.18834
-43.1667	-1.18949
-43	-1.19058
-42.8333	-1.19139
-42.6667	-1.19192
-42.5	-1.19258
-42.3333	-1.19327
-42.1667	-1.19394
-42	-1.19426
-41.8333	-1.19524
-41.6667	-1.19745
-41.5	-1.19971
-41.3333	-1.2019
-41.1667	-1.20137
-41	-1.20146
-40.8333	-1.20163
-40.6667	-1.20293
-40.5	-1.20406
-40.3333	-1.20505
-40.1667	-1.20609
-40	-1.20742
-39.8333	-1.20869
-39.6667	-1.20993
-39.5	-1.21119
-39.3333	-1.2125
-39.1667	-1.21369
-39	-1.21474
-38.8333	-1.21572
-38.6667	-1.2166
-38.5	-1.21746
-38.3333	-1.21833
-38.1667	-1.21931
-38	-1.2202
-37.8333	-1.22132
-37.6667	-1.2226
-37.5	-1.22384
-37.3333	-1.22516
-37.1667	-1.22635
-37	-1.22746
-36.8333	-1.2285
-36.6667	-1.22951
-36.5	-1.23057
-36.3333	-1.23156
-36.1667	-1.23267
-36	-1.23387
-35.8333	-1.23501
-35.6667	-1.23604
-35.5	-1.23684
-35.3333	-1.23793
-35.1667	-1.23887
-35	-1.24012
-34.8333	-1.24199
-34.6667	-1.24201
-34.5	-1.24274
-34.3333	-1.24366
-34.1667	-1.24463
-34	-1.24578
-33.8333	-1.24673
-33.6667	-1.24766
-33.5	-1.24849
-33.3333	-1.24942
-33.1667	-1.25017
-33	-1.25054
-32.8333	-1.25074
-32.6667	-1.25402
-32.5	-1.25464
-32.3333	-1.25998
-32.1667	-1.2634
-32	-1.26447
-31.8333	-1.26472
-31.6667	-1.26393
-31.5	-1.26301
-31.3333	-1.26166
-31.1667	-1.26209
-31	-1.26655
-30.8333	-1.27176
-30.6667	-1.27034
-30.5	-1.27229
-30.3333	-1.27194
-30.1667	-1.2737
-30	-1.27552
-29.8333	-1.27688
-29.6667	-1.27807
-29.5	-1.27935
-29.3333	-1.28044
-29.1667	-1.28161
-29	-1.28288
-28.8333	-1.2843
-28.6667	-1.2855
-28.5	-1.28664
-28.3333	-1.28776
-28.1667	-1.28894
-28	-1.29014
-27.8333	-1.29149
-27.6667	-1.29279
-27.5	-1.29405
-27.3333	-1.29562
-27.1667	-1.297
-27	-1.2983
-26.8333	-1.29955
-26.6667	-1.30072
-26.5	-1.30201
-26.3333	-1.30334
-26.1667	-1.30475
-26	-1.30594
-25.8333	-1.30713
-25.6667	-1.30839
-25.5	-1.30968
-25.3333	-1.31094
-25.1667	-1.31241
-25	-1.31399
-24.8333	-1.3155
-24.6667	-1.31727
-24.5	-1.31886
-24.3333	-1.32058
-24.1667	-1.32236
-24	-1.32392
-23.8333	-1.32545
-23.6667	-1.32727
-23.5	-1.32969
-23.3333	-1.33089
-23.1667	-1.33227
-23	-1.33367
-22.8333	-1.33574
-22.6667	-1.33739
-22.5	-1.33902
-22.3333	-1.34077
-22.1667	-1.3426
-22	-1.34462
-21.8333	-1.34651
-21.6667	-1.34841
-21.5	-1.35037
-21.3333	-1.35252
-21.1667	-1.35443
-21	-1.35626
-20.8333	-1.35818
-20.6667	-1.3604
-20.5	-1.36195
-20.3333	-1.36324
-20.1667	-1.36682
-20	-1.36933
-19.8333	-1.37158
-19.6667	-1.37393
-19.5	-1.37631
-19.3333	-1.3782
-19.1667	-1.38047
-19	-1.38287
-18.8333	-1.38527
-18.6667	-1.38765
-18.5	-1.39007
-18.3333	-1.39247
-18.1667	-1.39484
-18	-1.39727
-17.8333	-1.39965
-17.6667	-1.40203
-17.5	-1.40445
-17.3333	-1.40692
-17.1667	-1.40941
-17	-1.412
-16.8333	-1.41454
-16.6667	-1.41762
-16.5	-1.42087
-16.3333	-1.42427
-16.1667	-1.42747
-16	-1.43108
-15.8333	-1.43461
-15.6667	-1.43814
-15.5	-1.44164
-15.3333	-1.4454
-15.1667	-1.4491
-15	-1.45279
-14.8333	-1.4564
-14.6667	-1.46031
-14.5	-1.46413
-14.3333	-1.46791
-14.1667	-1.47175
-14	-1.47568
-13.8333	-1.4796
-13.6667	-1.48356
-13.5	-1.48756
-13.3333	-1.49178
-13.1667	-1.496
-13	-1.50037
-12.8333	-1.50486
-12.6667	-1.50964
-12.5	-1.51434
-12.3333	-1.51905
-12.1667	-1.5239
-12	-1.5291
-11.8333	-1.53422
-11.6667	-1.53934
-11.5	-1.54459
-11.3333	-1.55023
-11.1667	-1.55587
-11	-1.56153
-10.8333	-1.5672
-10.6667	-1.57312
-10.5	-1.57876
-10.3333	-1.58431
-10.1667	-1.58991
-10	-1.59549
-9.83333	-1.60116
-9.66667	-1.60687
-9.5	-1.61255
-9.33333	-1.61903
-9.16667	-1.62523
-9	-1.63129
-8.83333	-1.63729
-8.66667	-1.64343
-8.5	-1.64949
-8.33333	-1.65545
-8.16667	-1.66134
-8	-1.66734
-7.83333	-1.6734
-7.66667	-1.67943
-7.5	-1.68537
-7.33333	-1.69124
-7.16667	-1.69703
-7	-1.70268
-6.83333	-1.70826
-6.66667	-1.71352
-6.5	-1.71898
-6.33333	-1.7245
-6.16667	-1.72999
-6	-1.73548
-5.83333	-1.74079
-5.66667	-1.74606
-5.5	-1.75124
-5.33333	-1.75615
-5.16667	-1.7611
-5	-1.76606
-4.83333	-1.77096
-4.66667	-1.77548
-4.5	-1.78002
-4.33333	-1.78447
-4.16667	-1.78854
-4	-1.79249
-3.83333	-1.79655
-3.66667	-1.80062
-3.5	-1.80464
-3.33333	-1.80862
-3.16667	-1.81249
-3	-1.81626
-2.83333	-1.82001
-2.66667	-1.82351
-2.5	-1.82708
-2.33333	-1.83056
-2.16667	-1.83389
-2	-1.83697
-1.83333	-1.84016
-1.66667	-1.84335
-1.5	-1.84652
-1.33333	-1.84944
-1.16667	-1.85243
-1	-1.85539
-0.833333	-1.85827
-0.666667	-1.86097
-0.5	-1.86376
-0.333333	-1.86643
-0.166667	-1.86897
0	-1.87137
0.166667	-1.87379
0.333333	-1.87619
0.5	-1.87848
0.666667	-1.88071
0.833333	-1.88307
1	-1.8854
1.16667	-1.88771
1.33333	-1.8901
1.5	-1.89238
1.66667	-1.89459
1.83333	-1.89675
2	-1.89896
2.16667	-1.90118
2.33333	-1.90345
2.5	-1.90577
2.66667	-1.90823
2.83333	-1.91058
3	-1.91285
3.16667	-1.91505
3.33333	-1.9172
3.5	-1.91932
3.66667	-1.92147
3.83333	-1.92358
4	-1.92542
4.16667	-1.92731
4.33333	-1.92927
4.5	-1.93126
4.66667	-1.93306
4.83333	-1.93499
5	-1.93692
5.16667	-1.93879
5.33333	-1.94056
5.5	-1.94238
5.66667	-1.94418
5.83333	-1.94594
6	-1.94751
6.16667	-1.94902
6.33333	-1.95051
6.5	-1.9521
6.66667	-1.95355
6.83333	-1.95494
7	-1.95629
7.16667	-1.95765
7.33333	-1.95914
7.5	-1.96068
7.66667	-1.96223
7.83333	-1.96375
8	-1.96501
8.16667	-1.96631
8.33333	-1.96756
8.5	-1.96883
8.66667	-1.96983
8.83333	-1.97085
9	-1.97195
9.16667	-1.97309
9.33333	-1.97412
9.5	-1.97521
9.66667	-1.97638
9.83333	-1.97753
10	-1.97853
10.1667	-1.97935
10.3333	-1.98022
10.5	-1.98114
10.6667	-1.98176
10.8333	-1.98257
11	-1.98348
11.1667	-1.98442
11.3333	-1.98564
11.5	-1.98658
11.6667	-1.98739
11.8333	-1.98824
12	-1.98894
12.1667	-1.98963
12.3333	-1.99034
12.5	-1.99105
12.6667	-1.99191
12.8333	-1.99285
13	-1.9938
13.1667	-1.99474
13.3333	-1.99572
13.5	-1.99653
13.6667	-1.99731
13.8333	-1.99806
14	-1.99849
14.1667	-1.99898
14.3333	-1.99946
14.5	-1.99997
14.6667	-2.00049
14.8333	-2.00115
15	-2.00182
15.1667	-2.00244
15.3333	-2.00313
15.5	-2.00371
15.6667	-2.00427
15.8333	-2.00482
16	-2.00523
16.1667	-2.00584
16.3333	-2.00648
16.5	-2.00714
16.6667	-2.00802
16.8333	-2.00891
17	-2.00976
17.1667	-2.01059
17.3333	-2.01154
17.5	-2.01226
17.6667	-2.01287
17.8333	-2.0134
18	-2.01382
18.1667	-2.01431
18.3333	-2.01475
18.5	-2.0152
18.6667	-2.01577
18.8333	-2.01635
19	-2.01695
19.1667	-2.01758
19.3333	-2.01847
19.5	-2.01936
19.6667	-2.02032
19.8333	-2.02131
20	-2.02245
20.1667	-2.02337
20.3333	-2.02415
20.5	-2.02489
20.6667	-2.0256
20.8333	-2.02639
21	-2.02716
21.1667	-2.02794
21.3333	-2.02887
21.5	-2.02986
21.6667	-2.03083
21.8333	-2.03174
22	-2.03267
22.1667	-2.03349
22.3333	-2.03436
22.5	-2.03522
22.6667	-2.03588
22.8333	-2.03664
23	-2.03745
23.1667	-2.03826
23.3333	-2.03934
23.5	-2.04048
23.6667	-2.04156
23.8333	-2.04263
24	-2.04404
24.1667	-2.04524
24.3333	-2.04647
24.5	-2.04782
24.6667	-2.04915
24.8333	-2.05054
25	-2.05196
25.1667	-2.05337
25.3333	-2.05478
25.5	-2.05611
25.6667	-2.05747
25.8333	-2.05885
26	-2.06007
26.1667	-2.06143
26.3333	-2.0628
26.5	-2.06412
26.6667	-2.06556
26.8333	-2.06698
27	-2.06843
27.1667	-2.06984
27.3333	-2.07122
27.5	-2.07253
27.6667	-2.0738
27.8333	-2.07504
28	-2.0762
28.1667	-2.07741
28.3333	-2.07865
28.5	-2.07986
28.6667	-2.08102
28.8333	-2.08218
29	-2.08333
29.1667	-2.08444
29.3333	-2.08554
29.5	-2.08666
29.6667	-2.08772
29.8333	-2.08878
30	-2.09001
30.1667	-2.09121
30.3333	-2.0924
30.5	-2.09358
30.6667	-2.09464
30.8333	-2.09574
31	-2.09679
31.1667	-2.09782
31.3333	-2.0986
31.5	-2.09947
31.6667	-2.1004
31.8333	-2.10141
32	-2.10246
32.1667	-2.10354
32.3333	-2.10473
32.5	-2.10601
32.6667	-2.10739
32.8333	-2.10868
33	-2.10995
33.1667	-2.11124
33.3333	-2.1125
33.5	-2.11369
33.6667	-2.11493
33.8333	-2.11619
34	-2.11725
34.1667	-2.11832
34.3333	-2.11935
34.5	-2.12037
34.6667	-2.12111
34.8333	-2.12195
35	-2.12281
35.1667	-2.12365
35.3333	-2.12445
35.5	-2.1254
35.6667	-2.12632
35.8333	-2.1272
36	-2.12806
36.1667	-2.12882
36.3333	-2.12964
36.5	-2.13051
36.6667	-2.13123
36.8333	-2.13208
37	-2.13292
37.1667	-2.13365
37.3333	-2.13449
37.5	-2.1353
37.6667	-2.13617
37.8333	-2.13712
38	-2.13787
38.1667	-2.13861
38.3333	-2.13933
38.5	-2.14011
38.6667	-2.14088
38.8333	-2.14158
39	-2.14233
39.1667	-2.14308
39.3333	-2.14385
39.5	-2.14447
39.6667	-2.14494
39.8333	-2.14526
40	-2.14554
40.1667	-2.14555
40.3333	-2.145
40.5	-2.14451
40.6667	-2.14294
40.8333	-2.13995
41	-2.13533
41.1667	-2.12969
41.3333	-2.12809
41.5	-2.126
41.6667	-2.12443
41.8333	-2.12366
42	-2.12527
42.1667	-2.12677
42.3333	-2.12815
42.5	-2.12944
42.6667	-2.1311
42.8333	-2.13269
43	-2.13421
43.1667	-2.13568
43.3333	-2.13707
43.5	-2.13829
43.6667	-2.13943
43.8333	-2.14066
44	-2.14092
44.1667	-2.14142
44.3333	-2.14183
44.5	-2.14213
44.6667	-2.14207
44.8333	-2.14211
45	-2.14217
45.1667	-2.14227
45.3333	-2.14226
45.5	-2.14228
45.6667	-2.14215
45.8333	-2.14189
46	-2.14203
46.1667	-2.14191
46.3333	-2.14048
46.5	-2.13869
46.6667	-2.13748
46.8333	-2.13639
47	-2.13528
47.1667	-2.13416
47.3333	-2.1338
47.5	-2.13337
47.6667	-2.133
47.8333	-2.13267
48	-2.13284
48.1667	-2.13283
48.3333	-2.13291
48.5	-2.1331
48.6667	-2.13341
48.8333	-2.13377
49	-2.13415
49.1667	-2.13451
49.3333	-2.13503
49.5	-2.13544
49.6667	-2.13579
49.8333	-2.13616
50	-2.13656
50.1667	-2.13702
50.3333	-2.13752
50.5	-2.13813
50.6667	-2.13889
50.8333	-2.13957
51	-2.14022
51.1667	-2.14087
51.3333	-2.14143
51.5	-2.14187
51.6667	-2.14229
51.8333	-2.14276
52	-2.14312
52.1667	-2.14352
52.3333	-2.14394
52.5	-2.14439
52.6667	-2.14495
52.8333	-2.14539
53	-2.14579
53.1667	-2.14616
53.3333	-2.14644
53.5	-2.14677
53.6667	-2.14718
53.8333	-2.14761
54	-2.14803
54.1667	-2.14846
54.3333	-2.14892
54.5	-2.14943
54.6667	-2.14987
54.8333	-2.15029
55	-2.15064
55.1667	-2.151
55.3333	-2.15129
55.5	-2.15168
55.6667	-2.15209
55.8333	-2.15247
56	-2.15301
56.1667	-2.15353
56.3333	-2.154
56.5	-2.15448
56.6667	-2.15505
56.8333	-2.15561
57	-2.15618
57.1667	-2.15673
57.3333	-2.15729
57.5	-2.1579
57.6667	-2.15847
57.8333	-2.15898
58	-2.15943
58.1667	-2.15995
58.3333	-2.16041
58.5	-2.16081
58.6667	-2.16111
58.8333	-2.16152
59	-2.16196
59.1667	-2.16241
59.3333	-2.16293
59.5	-2.16337
59.6667	-2.16382
59.8333	-2.16427
60	-2.16484
60.1667	-2.16549
60.3333	-2.16621
60.5	-2.16692
60.6667	-2.16772
60.8333	-2.16844
61	-2.16913
61.1667	-2.16979
61.3333	-2.17033
61.5	-2.17087
61.6667	-2.17142
61.8333	-2.17196
62	-2.17249
62.1667	-2.17306
62.3333	-2.17361
62.5	-2.17405
62.6667	-2.17441
62.8333	-2.17477
63	-2.17517
63.1667	-2.17563
63.3333	-2.1761
63.5	-2.17664
63.6667	-2.17724
63.8333	-2.17789
64	-2.17872
64.1667	-2.17933
64.3333	-2.17983
64.5	-2.18027
64.6667	-2.18055
64.8333	-2.18096
65	-2.18141
65.1667	-2.18184
65.3333	-2.18236
65.5	-2.18291
65.6667	-2.18344
65.8333	-2.18398
66	-2.18459
66.1667	-2.1852
66.3333	-2.18576
66.5	-2.18626
66.6667	-2.18666
66.8333	-2.18711
67	-2.18761
67.1667	-2.18819
67.3333	-2.18867
67.5	-2.18923
67.6667	-2.18971
67.8333	-2.19012
68	-2.1906
68.1667	-2.1911
68.3333	-2.19162
68.5	-2.19217
68.6667	-2.19259
68.8333	-2.19304
69	-2.19357
69.1667	-2.19414
69.3333	-2.19479
69.5	-2.19545
69.6667	-2.1961
69.8333	-2.19674
70	-2.19735
70.1667	-2.19781
70.3333	-2.19829
70.5	-2.19885
70.6667	-2.19939
70.8333	-2.20007
71	-2.20074
71.1667	-2.20143
71.3333	-2.20236
71.5	-2.20314
71.6667	-2.20385
71.8333	-2.20455
72	-2.20504
72.1667	-2.20561
72.3333	-2.20623
72.5	-2.20686
72.6667	-2.20754
72.8333	-2.20814
73	-2.20869
73.1667	-2.20925
73.3333	-2.20987
73.5	-2.21048
73.6667	-2.21107
73.8333	-2.21164
74	-2.21231
74.1667	-2.21304
74.3333	-2.21374
74.5	-2.21435
74.6667	-2.21486
74.8333	-2.21543
75	-2.21606
75.1667	-2.21667
75.3333	-2.21703
75.5	-2.21765
75.6667	-2.21838
75.8333	-2.21919
76	-2.22016
76.1667	-2.22104
76.3333	-2.22191
76.5	-2.22273
76.6667	-2.22345
76.8333	-2.22414
77	-2.22486
77.1667	-2.22557
77.3333	-2.22611
77.5	-2.22672
77.6667	-2.22728
77.8333	-2.22784
78	-2.2285
78.1667	-2.22914
78.3333	-2.22979
78.5	-2.23047
78.6667	-2.23128
78.8333	-2.23207
79	-2.23287
79.1667	-2.23368
79.3333	-2.23456
79.5	-2.23534
79.6667	-2.23607
79.8333	-2.23674
80	-2.23724
80.1667	-2.2379
80.3333	-2.23862
80.5	-2.23939
80.6667	-2.24015
80.8333	-2.2409
81	-2.24165
81.1667	-2.24238
81.3333	-2.24314
81.5	-2.24389
81.6667	-2.24466
81.8333	-2.24547
82	-2.24625
82.1667	-2.24704
82.3333	-2.24792
82.5	-2.24879
82.6667	-2.24959
82.8333	-2.25035
83	-2.25105
83.1667	-2.25174
83.3333	-2.25229
83.5	-2.25294
83.6667	-2.25364
83.8333	-2.2544
84	-2.2552
84.1667	-2.256
84.3333	-2.25679
84.5	-2.25753
84.6667	-2.25837
84.8333	-2.25912
85	-2.2598
85.1667	-2.26047
85.3333	-2.26113
85.5	-2.26187
85.6667	-2.2626
85.8333	-2.26332
86	-2.2641
86.1667	-2.26488
86.3333	-2.26571
86.5	-2.26656
86.6667	-2.26741
86.8333	-2.26822
87	-2.26898
87.1667	-2.26978
87.3333	-2.27059
87.5	-2.27135
87.6667	-2.27207
87.8333	-2.27281
88	-2.27345
88.1667	-2.27403
88.3333	-2.27461
88.5	-2.27517
88.6667	-2.27572
88.8333	-2.27635
89	-2.27703
89.1667	-2.27774
89.3333	-2.27861
89.5	-2.27937
89.6667	-2.28007
89.8333	-2.28074
90	-2.2814
90.1667	-2.28207
90.3333	-2.28273
90.5	-2.28333
90.6667	-2.284
90.8333	-2.28472
91	-2.28542
91.1667	-2.28618
91.3333	-2.287
91.5	-2.28783
91.6667	-2.28868
91.8333	-2.28948
92	-2.29024
92.1667	-2.29093
92.3333	-2.29158
92.5	-2.29225
92.6667	-2.29278
92.8333	-2.29337
93	-2.29397
93.1667	-2.29458
93.3333	-2.29531
93.5	-2.29607
93.6667	-2.29688
93.8333	-2.2977
94	-2.29857
94.1667	-2.29934
94.3333	-2.30005
94.5	-2.30076
94.6667	-2.30126
94.8333	-2.3017
95	-2.30211
95.1667	-2.30256
95.3333	-2.30301
95.5	-2.30357
95.6667	-2.30417
95.8333	-2.30478
96	-2.30565
96.1667	-2.30635
96.3333	-2.30697
96.5	-2.30763
96.6667	-2.30818
96.8333	-2.30871
97	-2.30921
97.1667	-2.30971
97.3333	-2.31017
97.5	-2.31069
97.6667	-2.31128
97.8333	-2.31193
98	-2.31255
98.1667	-2.31315
98.3333	-2.3138
98.5	-2.31448
98.6667	-2.31511
98.8333	-2.31572
99	-2.31626
99.1667	-2.31684
99.3333	-2.31739
99.5	-2.3179
99.6667	-2.31835
99.8333	-2.31874
100	-2.31915
100.167	-2.3196
100.333	-2.3201
100.5	-2.32061
100.667	-2.32131
100.833	-2.32201
101	-2.32274
101.167	-2.32349
101.333	-2.32423
101.5	-2.32481
101.667	-2.32545
101.833	-2.32614
102	-2.3267
102.167	-2.32737
102.333	-2.32804
102.5	-2.32869
102.667	-2.32948
102.833	-2.3302
103	-2.33089
103.167	-2.33164
103.333	-2.33239
103.5	-2.33319
103.667	-2.33403
103.833	-2.33483
104	-2.3356
104.167	-2.33624
104.333	-2.33685
104.5	-2.33744
104.667	-2.33788
104.833	-2.33843
105	-2.33904
105.167	-2.33972
105.333	-2.34053
105.5	-2.34128
105.667	-2.34199
105.833	-2.34265
106	-2.34323
106.167	-2.34388
106.333	-2.34451
106.5	-2.34516
106.667	-2.34564
106.833	-2.34619
107	-2.34681
107.167	-2.3474
107.333	-2.3479
107.5	-2.34847
107.667	-2.34908
107.833	-2.34969
108	-2.35018
108.167	-2.35075
108.333	-2.35135
108.5	-2.35196
108.667	-2.35244
108.833	-2.35297
109	-2.35352
109.167	-2.35412
109.333	-2.35474
109.5	-2.35542
109.667	-2.35613
109.833	-2.35687
110	-2.35769
110.167	-2.35844
110.333	-2.35922
110.5	-2.35998
110.667	-2.3608
110.833	-2.36158
111	-2.36229
111.167	-2.36298
111.333	-2.36364
111.5	-2.36431
111.667	-2.36498
111.833	-2.36567
112	-2.3663
112.167	-2.36698
112.333	-2.36768
112.5	-2.36845
112.667	-2.36932
112.833	-2.3701
113	-2.3709
113.167	-2.37169
113.333	-2.37242
113.5	-2.3732
113.667	-2.37398
113.833	-2.37474
114	-2.3755
114.167	-2.37625
114.333	-2.37692
114.5	-2.37756
114.667	-2.37818
114.833	-2.37879
115	-2.37939
115.167	-2.38003
115.333	-2.38072
115.5	-2.38146
115.667	-2.38223
115.833	-2.3831
116	-2.38421
116.167	-2.38514
116.333	-2.38597
116.5	-2.38679
116.667	-2.38763
116.833	-2.38842
117	-2.38921
117.167	-2.39002
117.333	-2.39076
117.5	-2.39151
117.667	-2.39233
117.833	-2.39317
118	-2.39391
118.167	-2.39471
118.333	-2.39552
118.5	-2.39635
118.667	-2.39707
118.833	-2.39791
119	-2.39876
119.167	-2.39955
119.333	-2.4004
119.5	-2.40121
119.667	-2.40204
119.833	-2.40288
120	-2.40374
120.167	-2.40458
120.333	-2.40535
120.5	-2.40611
120.667	-2.4069
120.833	-2.40768
121	-2.40845
121.167	-2.40927
121.333	-2.41006
121.5	-2.41084
121.667	-2.41168
121.833	-2.41252
122	-2.4133
122.167	-2.41408
122.333	-2.41489
122.5	-2.41576
122.667	-2.41662
122.833	-2.41744
123	-2.41826
123.167	-2.41904
123.333	-2.41995
123.5	-2.42097
123.667	-2.42196
123.833	-2.42288
124	-2.42371
124.167	-2.42459
124.333	-2.42553
124.5	-2.42641
124.667	-2.4272
124.833	-2.42786
125	-2.4284

## Sheet: Figure 3b_MenLp1-IsoLp2 90-10
MeLp1-IsoLp2 90/10
Temperature (°C)	Relative heat flow (mW)
-80	0.0729436
-79.8333	0.0802332
-79.6667	0.148756
-79.5	0.309553
-79.3333	0.643449
-79.1667	0.843899
-79	0.809446
-78.8333	0.617167
-78.6667	0.269665
-78.5	-0.0289717
-78.3333	-0.246214
-78.1667	-0.406282
-78	-0.478014
-77.8333	-0.534712
-77.6667	-0.584785
-77.5	-0.63378
-77.3333	-0.67499
-77.1667	-0.712398
-77	-0.744587
-76.8333	-0.772552
-76.6667	-0.787569
-76.5	-0.802273
-76.3333	-0.815281
-76.1667	-0.825376
-76	-0.834073
-75.8333	-0.842702
-75.6667	-0.850144
-75.5	-0.856504
-75.3333	-0.860989
-75.1667	-0.866211
-75	-0.870857
-74.8333	-0.874563
-74.6667	-0.877238
-74.5	-0.879827
-74.3333	-0.881923
-74.1667	-0.883004
-74	-0.886036
-73.8333	-0.888518
-73.6667	-0.89101
-73.5	-0.893883
-73.3333	-0.895582
-73.1667	-0.896922
-73	-0.896519
-72.8333	-0.894925
-72.6667	-0.89856
-72.5	-0.901648
-72.3333	-0.904064
-72.1667	-0.905001
-72	-0.905312
-71.8333	-0.906264
-71.6667	-0.907157
-71.5	-0.90824
-71.3333	-0.911361
-71.1667	-0.914622
-71	-0.917412
-70.8333	-0.918853
-70.6667	-0.918029
-70.5	-0.918217
-70.3333	-0.918549
-70.1667	-0.919351
-70	-0.921104
-69.8333	-0.923767
-69.6667	-0.925516
-69.5	-0.924036
-69.3333	-0.925448
-69.1667	-0.925766
-69	-0.925715
-68.8333	-0.925855
-68.6667	-0.927804
-68.5	-0.929374
-68.3333	-0.930777
-68.1667	-0.932065
-68	-0.933565
-67.8333	-0.934996
-67.6667	-0.936438
-67.5	-0.937876
-67.3333	-0.938518
-67.1667	-0.940018
-67	-0.941535
-66.8333	-0.941217
-66.6667	-0.942127
-66.5	-0.942911
-66.3333	-0.944055
-66.1667	-0.945547
-66	-0.947732
-65.8333	-0.949379
-65.6667	-0.950397
-65.5	-0.951169
-65.3333	-0.951266
-65.1667	-0.953836
-65	-0.95623
-64.8333	-0.958545
-64.6667	-0.960084
-64.5	-0.96157
-64.3333	-0.961434
-64.1667	-0.958829
-64	-0.960839
-63.8333	-0.962804
-63.6667	-0.964095
-63.5	-0.964775
-63.3333	-0.966872
-63.1667	-0.968767
-63	-0.970592
-62.8333	-0.971369
-62.6667	-0.971393
-62.5	-0.971375
-62.3333	-0.971706
-62.1667	-0.974454
-62	-0.977783
-61.8333	-0.97794
-61.6667	-0.977406
-61.5	-0.976891
-61.3333	-0.977304
-61.1667	-0.979707
-61	-0.981722
-60.8333	-0.983226
-60.6667	-0.984769
-60.5	-0.986268
-60.3333	-0.987628
-60.1667	-0.988959
-60	-0.990201
-59.8333	-0.991472
-59.6667	-0.992672
-59.5	-0.993776
-59.3333	-0.994841
-59.1667	-0.99583
-59	-0.996854
-58.8333	-0.997941
-58.6667	-0.998573
-58.5	-0.999503
-58.3333	-1.00053
-58.1667	-1.00154
-58	-1.00262
-57.8333	-1.00366
-57.6667	-1.00467
-57.5	-1.00579
-57.3333	-1.0071
-57.1667	-1.00832
-57	-1.00969
-56.8333	-1.01116
-56.6667	-1.01264
-56.5	-1.01395
-56.3333	-1.01526
-56.1667	-1.01655
-56	-1.01781
-55.8333	-1.01921
-55.6667	-1.02061
-55.5	-1.02205
-55.3333	-1.02359
-55.1667	-1.02505
-55	-1.02644
-54.8333	-1.02774
-54.6667	-1.02903
-54.5	-1.03032
-54.3333	-1.03155
-54.1667	-1.0328
-54	-1.03385
-53.8333	-1.03491
-53.6667	-1.03469
-53.5	-1.03383
-53.3333	-1.03776
-53.1667	-1.04041
-53	-1.04186
-52.8333	-1.04322
-52.6667	-1.04459
-52.5	-1.04611
-52.3333	-1.04756
-52.1667	-1.04894
-52	-1.05032
-51.8333	-1.05177
-51.6667	-1.05326
-51.5	-1.05468
-51.3333	-1.05623
-51.1667	-1.05781
-51	-1.05941
-50.8333	-1.06109
-50.6667	-1.06284
-50.5	-1.06446
-50.3333	-1.06601
-50.1667	-1.06758
-50	-1.06902
-49.8333	-1.07061
-49.6667	-1.07227
-49.5	-1.07389
-49.3333	-1.07572
-49.1667	-1.07754
-49	-1.07927
-48.8333	-1.08091
-48.6667	-1.08262
-48.5	-1.08422
-48.3333	-1.08584
-48.1667	-1.08754
-48	-1.08915
-47.8333	-1.09099
-47.6667	-1.09298
-47.5	-1.09504
-47.3333	-1.09743
-47.1667	-1.0996
-47	-1.10176
-46.8333	-1.10395
-46.6667	-1.10555
-46.5	-1.1072
-46.3333	-1.10847
-46.1667	-1.10957
-46	-1.11179
-45.8333	-1.11378
-45.6667	-1.11585
-45.5	-1.11799
-45.3333	-1.12053
-45.1667	-1.12306
-45	-1.12583
-44.8333	-1.12835
-44.6667	-1.13173
-44.5	-1.13545
-44.3333	-1.13692
-44.1667	-1.1383
-44	-1.14081
-43.8333	-1.14315
-43.6667	-1.14562
-43.5	-1.14798
-43.3333	-1.15077
-43.1667	-1.15358
-43	-1.15611
-42.8333	-1.15799
-42.6667	-1.16204
-42.5	-1.16541
-42.3333	-1.16859
-42.1667	-1.17164
-42	-1.17483
-41.8333	-1.17807
-41.6667	-1.18131
-41.5	-1.18457
-41.3333	-1.18815
-41.1667	-1.19173
-41	-1.19555
-40.8333	-1.19928
-40.6667	-1.20327
-40.5	-1.20694
-40.3333	-1.21058
-40.1667	-1.21418
-40	-1.21781
-39.8333	-1.22159
-39.6667	-1.22538
-39.5	-1.22912
-39.3333	-1.23356
-39.1667	-1.23768
-39	-1.24306
-38.8333	-1.25178
-38.6667	-1.25657
-38.5	-1.26146
-38.3333	-1.26658
-38.1667	-1.27175
-38	-1.27697
-37.8333	-1.28221
-37.6667	-1.28711
-37.5	-1.29207
-37.3333	-1.29783
-37.1667	-1.30322
-37	-1.30534
-36.8333	-1.31374
-36.6667	-1.31941
-36.5	-1.32345
-36.3333	-1.32889
-36.1667	-1.33961
-36	-1.34526
-35.8333	-1.35349
-35.6667	-1.36089
-35.5	-1.36615
-35.3333	-1.3721
-35.1667	-1.37822
-35	-1.38431
-34.8333	-1.38965
-34.6667	-1.39886
-34.5	-1.4068
-34.3333	-1.4143
-34.1667	-1.42186
-34	-1.42934
-33.8333	-1.43674
-33.6667	-1.44425
-33.5	-1.45178
-33.3333	-1.45919
-33.1667	-1.46676
-33	-1.47447
-32.8333	-1.48208
-32.6667	-1.4903
-32.5	-1.49832
-32.3333	-1.50622
-32.1667	-1.51408
-32	-1.52191
-31.8333	-1.5297
-31.6667	-1.53733
-31.5	-1.54489
-31.3333	-1.5524
-31.1667	-1.56002
-31	-1.56767
-30.8333	-1.57533
-30.6667	-1.58317
-30.5	-1.59083
-30.3333	-1.59846
-30.1667	-1.60615
-30	-1.61399
-29.8333	-1.62166
-29.6667	-1.62925
-29.5	-1.63694
-29.3333	-1.64455
-29.1667	-1.65168
-29	-1.65785
-28.8333	-1.66411
-28.6667	-1.67054
-28.5	-1.6768
-28.3333	-1.68289
-28.1667	-1.68898
-28	-1.69502
-27.8333	-1.70106
-27.6667	-1.70704
-27.5	-1.71304
-27.3333	-1.7188
-27.1667	-1.72446
-27	-1.73007
-26.8333	-1.73538
-26.6667	-1.73992
-26.5	-1.7448
-26.3333	-1.74962
-26.1667	-1.7543
-26	-1.75863
-25.8333	-1.76324
-25.6667	-1.76718
-25.5	-1.77085
-25.3333	-1.77426
-25.1667	-1.77782
-25	-1.78136
-24.8333	-1.78483
-24.6667	-1.78817
-24.5	-1.79144
-24.3333	-1.79464
-24.1667	-1.7979
-24	-1.80041
-23.8333	-1.80282
-23.6667	-1.80533
-23.5	-1.80778
-23.3333	-1.80977
-23.1667	-1.81191
-23	-1.81394
-22.8333	-1.81586
-22.6667	-1.81737
-22.5	-1.81892
-22.3333	-1.82037
-22.1667	-1.82174
-22	-1.82256
-21.8333	-1.82358
-21.6667	-1.82466
-21.5	-1.82586
-21.3333	-1.82701
-21.1667	-1.8281
-21	-1.82913
-20.8333	-1.8302
-20.6667	-1.83088
-20.5	-1.8317
-20.3333	-1.83252
-20.1667	-1.83333
-20	-1.83325
-19.8333	-1.83351
-19.6667	-1.83385
-19.5	-1.8342
-19.3333	-1.83487
-19.1667	-1.83534
-19	-1.83577
-18.8333	-1.83619
-18.6667	-1.83642
-18.5	-1.83665
-18.3333	-1.83688
-18.1667	-1.83714
-18	-1.8373
-17.8333	-1.83751
-17.6667	-1.83829
-17.5	-1.83886
-17.3333	-1.83973
-17.1667	-1.84031
-17	-1.84089
-16.8333	-1.84158
-16.6667	-1.84207
-16.5	-1.84258
-16.3333	-1.84316
-16.1667	-1.84378
-16	-1.84421
-15.8333	-1.84457
-15.6667	-1.845
-15.5	-1.84546
-15.3333	-1.84588
-15.1667	-1.84645
-15	-1.847
-14.8333	-1.84747
-14.6667	-1.84808
-14.5	-1.84856
-14.3333	-1.84905
-14.1667	-1.84958
-14	-1.84981
-13.8333	-1.8501
-13.6667	-1.85043
-13.5	-1.85082
-13.3333	-1.85127
-13.1667	-1.85189
-13	-1.85265
-12.8333	-1.85347
-12.6667	-1.85436
-12.5	-1.85506
-12.3333	-1.8557
-12.1667	-1.85638
-12	-1.85679
-11.8333	-1.85737
-11.6667	-1.8579
-11.5	-1.8584
-11.3333	-1.85913
-11.1667	-1.85977
-11	-1.86034
-10.8333	-1.8609
-10.6667	-1.86177
-10.5	-1.86261
-10.3333	-1.86352
-10.1667	-1.86445
-10	-1.86547
-9.83333	-1.86629
-9.66667	-1.86701
-9.5	-1.86772
-9.33333	-1.86819
-9.16667	-1.86874
-9	-1.86936
-8.83333	-1.86997
-8.66667	-1.87045
-8.5	-1.87095
-8.33333	-1.8715
-8.16667	-1.87209
-8	-1.87264
-7.83333	-1.87325
-7.66667	-1.87397
-7.5	-1.87472
-7.33333	-1.87539
-7.16667	-1.87603
-7	-1.87669
-6.83333	-1.87728
-6.66667	-1.87755
-6.5	-1.87807
-6.33333	-1.8787
-6.16667	-1.8793
-6	-1.88005
-5.83333	-1.8808
-5.66667	-1.88153
-5.5	-1.88238
-5.33333	-1.88346
-5.16667	-1.8844
-5	-1.88532
-4.83333	-1.88622
-4.66667	-1.88692
-4.5	-1.8864
-4.33333	-1.88576
-4.16667	-1.88679
-4	-1.88824
-3.83333	-1.88908
-3.66667	-1.88992
-3.5	-1.89085
-3.33333	-1.89165
-3.16667	-1.89247
-3	-1.89333
-2.83333	-1.89421
-2.66667	-1.89491
-2.5	-1.89555
-2.33333	-1.8962
-2.16667	-1.89685
-2	-1.89723
-1.83333	-1.89779
-1.66667	-1.89829
-1.5	-1.89879
-1.33333	-1.89915
-1.16667	-1.89957
-1	-1.90007
-0.833333	-1.90063
-0.666667	-1.90115
-0.5	-1.90188
-0.333333	-1.90268
-0.166667	-1.90347
0	-1.90465
0.166667	-1.90557
0.333333	-1.90633
0.5	-1.90697
0.666667	-1.9075
0.833333	-1.90814
1	-1.90844
1.16667	-1.90842
1.33333	-1.91029
1.5	-1.91151
1.66667	-1.91262
1.83333	-1.91378
2	-1.91483
2.16667	-1.91573
2.33333	-1.91657
2.5	-1.9171
2.66667	-1.91743
2.83333	-1.91804
3	-1.9186
3.16667	-1.91908
3.33333	-1.91973
3.5	-1.92046
3.66667	-1.92131
3.83333	-1.92215
4	-1.9229
4.16667	-1.92358
4.33333	-1.92431
4.5	-1.92498
4.66667	-1.92541
4.83333	-1.92596
5	-1.92661
5.16667	-1.92733
5.33333	-1.92812
5.5	-1.92884
5.66667	-1.92965
5.83333	-1.93054
6	-1.93157
6.16667	-1.93236
6.33333	-1.93307
6.5	-1.9337
6.66667	-1.93418
6.83333	-1.93473
7	-1.93523
7.16667	-1.93573
7.33333	-1.93617
7.5	-1.93683
7.66667	-1.93761
7.83333	-1.93846
8	-1.93959
8.16667	-1.9405
8.33333	-1.94131
8.5	-1.94208
8.66667	-1.9428
8.83333	-1.9434
9	-1.94395
9.16667	-1.9445
9.33333	-1.945
9.5	-1.94559
9.66667	-1.94621
9.83333	-1.94685
10	-1.94781
10.1667	-1.94859
10.3333	-1.94927
10.5	-1.95003
10.6667	-1.95103
10.8333	-1.95187
11	-1.95265
11.1667	-1.95346
11.3333	-1.95425
11.5	-1.95498
11.6667	-1.95574
11.8333	-1.95658
12	-1.95706
12.1667	-1.95751
12.3333	-1.95791
12.5	-1.95832
12.6667	-1.9587
12.8333	-1.95923
13	-1.95968
13.1667	-1.96008
13.3333	-1.96073
13.5	-1.96127
13.6667	-1.96181
13.8333	-1.96234
14	-1.9628
14.1667	-1.96334
14.3333	-1.96384
14.5	-1.96426
14.6667	-1.96477
14.8333	-1.96532
15	-1.96589
15.1667	-1.96641
15.3333	-1.96699
15.5	-1.96753
15.6667	-1.96803
15.8333	-1.96858
16	-1.96918
16.1667	-1.96976
16.3333	-1.97036
16.5	-1.97099
16.6667	-1.97163
16.8333	-1.97223
17	-1.97274
17.1667	-1.97322
17.3333	-1.97368
17.5	-1.97426
17.6667	-1.97489
17.8333	-1.97553
18	-1.97607
18.1667	-1.97642
18.3333	-1.97678
18.5	-1.97717
18.6667	-1.97735
18.8333	-1.9778
19	-1.97836
19.1667	-1.97884
19.3333	-1.97961
19.5	-1.98023
19.6667	-1.98077
19.8333	-1.98126
20	-1.98174
20.1667	-1.98228
20.3333	-1.9828
20.5	-1.98331
20.6667	-1.98393
20.8333	-1.98449
21	-1.98499
21.1667	-1.98547
21.3333	-1.9859
21.5	-1.98634
21.6667	-1.98681
21.8333	-1.98728
22	-1.98754
22.1667	-1.98795
22.3333	-1.98853
22.5	-1.98909
22.6667	-1.98971
22.8333	-1.99027
23	-1.99081
23.1667	-1.99136
23.3333	-1.99186
23.5	-1.99239
23.6667	-1.99288
23.8333	-1.99338
24	-1.99379
24.1667	-1.9942
24.3333	-1.99456
24.5	-1.99492
24.6667	-1.99529
24.8333	-1.99559
25	-1.99588
25.1667	-1.99621
25.3333	-1.99671
25.5	-1.9973
25.6667	-1.9979
25.8333	-1.99854
26	-1.99945
26.1667	-2.00013
26.3333	-2.00073
26.5	-2.00127
26.6667	-2.00175
26.8333	-2.0022
27	-2.00252
27.1667	-2.00281
27.3333	-2.00308
27.5	-2.00343
27.6667	-2.00379
27.8333	-2.00416
28	-2.00454
28.1667	-2.00491
28.3333	-2.00521
28.5	-2.00547
28.6667	-2.00567
28.8333	-2.00591
29	-2.00616
29.1667	-2.00638
29.3333	-2.00646
29.5	-2.00658
29.6667	-2.00686
29.8333	-2.00724
30	-2.00777
30.1667	-2.00838
30.3333	-2.00902
30.5	-2.00968
30.6667	-2.01067
30.8333	-2.01142
31	-2.01219
31.1667	-2.01299
31.3333	-2.01347
31.5	-2.01396
31.6667	-2.01448
31.8333	-2.01503
32	-2.01531
32.1667	-2.01574
32.3333	-2.01621
32.5	-2.01669
32.6667	-2.01723
32.8333	-2.01777
33	-2.01832
33.1667	-2.01893
33.3333	-2.01941
33.5	-2.01984
33.6667	-2.02031
33.8333	-2.02083
34	-2.02106
34.1667	-2.02145
34.3333	-2.02198
34.5	-2.02252
34.6667	-2.02304
34.8333	-2.02359
35	-2.02413
35.1667	-2.02462
35.3333	-2.0252
35.5	-2.02581
35.6667	-2.02641
35.8333	-2.02701
36	-2.02769
36.1667	-2.02835
36.3333	-2.029
36.5	-2.02963
36.6667	-2.03014
36.8333	-2.03077
37	-2.03142
37.1667	-2.03208
37.3333	-2.0326
37.5	-2.03313
37.6667	-2.03365
37.8333	-2.03418
38	-2.03467
38.1667	-2.03525
38.3333	-2.03588
38.5	-2.03659
38.6667	-2.03745
38.8333	-2.03824
39	-2.03908
39.1667	-2.04001
39.3333	-2.04109
39.5	-2.04216
39.6667	-2.04329
39.8333	-2.04441
40	-2.04546
40.1667	-2.04638
40.3333	-2.04717
40.5	-2.04785
40.6667	-2.04818
40.8333	-2.04868
41	-2.04918
41.1667	-2.0497
41.3333	-2.05026
41.5	-2.05088
41.6667	-2.05154
41.8333	-2.05216
42	-2.05287
42.1667	-2.05347
42.3333	-2.05398
42.5	-2.05444
42.6667	-2.05476
42.8333	-2.05514
43	-2.05555
43.1667	-2.05602
43.3333	-2.05659
43.5	-2.05718
43.6667	-2.05778
43.8333	-2.05836
44	-2.05919
44.1667	-2.0599
44.3333	-2.06057
44.5	-2.06127
44.6667	-2.06206
44.8333	-2.06279
45	-2.06343
45.1667	-2.06403
45.3333	-2.06465
45.5	-2.06523
45.6667	-2.06575
45.8333	-2.06627
46	-2.06685
46.1667	-2.06748
46.3333	-2.06805
46.5	-2.06859
46.6667	-2.06934
46.8333	-2.07
47	-2.07066
47.1667	-2.07128
47.3333	-2.07177
47.5	-2.07233
47.6667	-2.0729
47.8333	-2.07345
48	-2.07376
48.1667	-2.07418
48.3333	-2.07472
48.5	-2.07529
48.6667	-2.07581
48.8333	-2.07639
49	-2.07705
49.1667	-2.07777
49.3333	-2.07869
49.5	-2.07942
49.6667	-2.08015
49.8333	-2.08094
50	-2.08178
50.1667	-2.08255
50.3333	-2.08329
50.5	-2.08399
50.6667	-2.08472
50.8333	-2.08553
51	-2.08635
51.1667	-2.08709
51.3333	-2.08804
51.5	-2.08894
51.6667	-2.08981
51.8333	-2.09071
52	-2.0916
52.1667	-2.09252
52.3333	-2.09345
52.5	-2.09442
52.6667	-2.09534
52.8333	-2.09635
53	-2.09735
53.1667	-2.09825
53.3333	-2.09917
53.5	-2.10007
53.6667	-2.10091
53.8333	-2.10169
54	-2.10232
54.1667	-2.10303
54.3333	-2.1037
54.5	-2.10437
54.6667	-2.10498
54.8333	-2.1056
55	-2.10619
55.1667	-2.10672
55.3333	-2.10726
55.5	-2.10782
55.6667	-2.10836
55.8333	-2.10891
56	-2.10957
56.1667	-2.11027
56.3333	-2.11095
56.5	-2.11156
56.6667	-2.11223
56.8333	-2.11286
57	-2.11347
57.1667	-2.11405
57.3333	-2.11444
57.5	-2.11495
57.6667	-2.1155
57.8333	-2.11612
58	-2.11681
58.1667	-2.11746
58.3333	-2.11806
58.5	-2.11858
58.6667	-2.11919
58.8333	-2.11972
59	-2.12025
59.1667	-2.1208
59.3333	-2.12127
59.5	-2.12185
59.6667	-2.1225
59.8333	-2.12312
60	-2.1238
60.1667	-2.12438
60.3333	-2.12493
60.5	-2.12544
60.6667	-2.12575
60.8333	-2.12619
61	-2.12678
61.1667	-2.12743
61.3333	-2.12797
61.5	-2.12852
61.6667	-2.12914
61.8333	-2.12976
62	-2.13035
62.1667	-2.13094
62.3333	-2.13164
62.5	-2.13241
62.6667	-2.13314
62.8333	-2.13384
63	-2.13456
63.1667	-2.13527
63.3333	-2.13602
63.5	-2.13683
63.6667	-2.13768
63.8333	-2.13853
64	-2.13956
64.1667	-2.14052
64.3333	-2.14132
64.5	-2.14199
64.6667	-2.14265
64.8333	-2.1433
65	-2.14397
65.1667	-2.14464
65.3333	-2.1452
65.5	-2.14583
65.6667	-2.14648
65.8333	-2.1471
66	-2.14802
66.1667	-2.14891
66.3333	-2.14974
66.5	-2.15053
66.6667	-2.15148
66.8333	-2.15236
67	-2.15323
67.1667	-2.15405
67.3333	-2.15474
67.5	-2.15541
67.6667	-2.15603
67.8333	-2.15663
68	-2.15712
68.1667	-2.15767
68.3333	-2.15821
68.5	-2.15877
68.6667	-2.1594
68.8333	-2.16004
69	-2.16073
69.1667	-2.16145
69.3333	-2.16232
69.5	-2.16315
69.6667	-2.164
69.8333	-2.16482
70	-2.16561
70.1667	-2.16636
70.3333	-2.16712
70.5	-2.16794
70.6667	-2.16873
70.8333	-2.16953
71	-2.17032
71.1667	-2.17114
71.3333	-2.17208
71.5	-2.17294
71.6667	-2.17371
71.8333	-2.17444
72	-2.17508
72.1667	-2.17577
72.3333	-2.17637
72.5	-2.17689
72.6667	-2.17747
72.8333	-2.17821
73	-2.17898
73.1667	-2.17975
73.3333	-2.18079
73.5	-2.1818
73.6667	-2.18284
73.8333	-2.18387
74	-2.18478
74.1667	-2.18557
74.3333	-2.18634
74.5	-2.18706
74.6667	-2.18734
74.8333	-2.18792
75	-2.18861
75.1667	-2.18929
75.3333	-2.18998
75.5	-2.19069
75.6667	-2.19144
75.8333	-2.19218
76	-2.19294
76.1667	-2.19362
76.3333	-2.19426
76.5	-2.19488
76.6667	-2.19556
76.8333	-2.19624
77	-2.19687
77.1667	-2.19752
77.3333	-2.19824
77.5	-2.19891
77.6667	-2.19954
77.8333	-2.20017
78	-2.2008
78.1667	-2.20145
78.3333	-2.20205
78.5	-2.20268
78.6667	-2.20336
78.8333	-2.20401
79	-2.20462
79.1667	-2.20521
79.3333	-2.20587
79.5	-2.20654
79.6667	-2.20716
79.8333	-2.20776
80	-2.20846
80.1667	-2.20909
80.3333	-2.20971
80.5	-2.21036
80.6667	-2.21099
80.8333	-2.21159
81	-2.21212
81.1667	-2.21266
81.3333	-2.21328
81.5	-2.21392
81.6667	-2.21458
81.8333	-2.21518
82	-2.21583
82.1667	-2.21637
82.3333	-2.21692
82.5	-2.2175
82.6667	-2.21799
82.8333	-2.21853
83	-2.21901
83.1667	-2.21944
83.3333	-2.21999
83.5	-2.22047
83.6667	-2.22093
83.8333	-2.22133
84	-2.22173
84.1667	-2.22214
84.3333	-2.22251
84.5	-2.22285
84.6667	-2.22317
84.8333	-2.22363
85	-2.22417
85.1667	-2.22471
85.3333	-2.22528
85.5	-2.22582
85.6667	-2.22634
85.8333	-2.22685
86	-2.22734
86.1667	-2.22777
86.3333	-2.22825
86.5	-2.22881
86.6667	-2.22934
86.8333	-2.22989
87	-2.23045
87.1667	-2.23111
87.3333	-2.23188
87.5	-2.23253
87.6667	-2.23313
87.8333	-2.23373
88	-2.23439
88.1667	-2.23502
88.3333	-2.23567
88.5	-2.23629
88.6667	-2.23684
88.8333	-2.23736
89	-2.23785
89.1667	-2.23832
89.3333	-2.23884
89.5	-2.23938
89.6667	-2.23991
89.8333	-2.24047
90	-2.24119
90.1667	-2.24191
90.3333	-2.2426
90.5	-2.24321
90.6667	-2.24381
90.8333	-2.24437
91	-2.24488
91.1667	-2.24538
91.3333	-2.24587
91.5	-2.24653
91.6667	-2.24721
91.8333	-2.24786
92	-2.24876
92.1667	-2.24961
92.3333	-2.25048
92.5	-2.25136
92.6667	-2.25214
92.8333	-2.25288
93	-2.25364
93.1667	-2.25443
93.3333	-2.25495
93.5	-2.25547
93.6667	-2.25601
93.8333	-2.25658
94	-2.25696
94.1667	-2.25745
94.3333	-2.25805
94.5	-2.25872
94.6667	-2.25942
94.8333	-2.26013
95	-2.26082
95.1667	-2.26148
95.3333	-2.26205
95.5	-2.26256
95.6667	-2.2631
95.8333	-2.26368
96	-2.26407
96.1667	-2.26453
96.3333	-2.26504
96.5	-2.26558
96.6667	-2.26627
96.8333	-2.26692
97	-2.26751
97.1667	-2.26807
97.3333	-2.26872
97.5	-2.26936
97.6667	-2.27002
97.8333	-2.27069
98	-2.27121
98.1667	-2.27167
98.3333	-2.27211
98.5	-2.27254
98.6667	-2.27288
98.8333	-2.27332
99	-2.27377
99.1667	-2.27421
99.3333	-2.27474
99.5	-2.27516
99.6667	-2.27558
99.8333	-2.27602
100	-2.27641
100.167	-2.27682
100.333	-2.27725
100.5	-2.2777
100.667	-2.27815
100.833	-2.27858
101	-2.27905
101.167	-2.27953
101.333	-2.27997
101.5	-2.28045
101.667	-2.28095
101.833	-2.28143
102	-2.28199
102.167	-2.28248
102.333	-2.2829
102.5	-2.28328
102.667	-2.2835
102.833	-2.28378
103	-2.28413
103.167	-2.28452
103.333	-2.2848
103.5	-2.28514
103.667	-2.28552
103.833	-2.28593
104	-2.28661
104.167	-2.28728
104.333	-2.28792
104.5	-2.28856
104.667	-2.2893
104.833	-2.2899
105	-2.29055
105.167	-2.29121
105.333	-2.2917
105.5	-2.29229
105.667	-2.29292
105.833	-2.29355
106	-2.29419
106.167	-2.29476
106.333	-2.29531
106.5	-2.29583
106.667	-2.29636
106.833	-2.29688
107	-2.29739
107.167	-2.2979
107.333	-2.2986
107.5	-2.29924
107.667	-2.29984
107.833	-2.30045
108	-2.3012
108.167	-2.30187
108.333	-2.30249
108.5	-2.30304
108.667	-2.30356
108.833	-2.30411
109	-2.30468
109.167	-2.30527
109.333	-2.30576
109.5	-2.30625
109.667	-2.30676
109.833	-2.30736
110	-2.30799
110.167	-2.30859
110.333	-2.30919
110.5	-2.30983
110.667	-2.3105
110.833	-2.31119
111	-2.31194
111.167	-2.31272
111.333	-2.31338
111.5	-2.31403
111.667	-2.31469
111.833	-2.31534
112	-2.31585
112.167	-2.31647
112.333	-2.3171
112.5	-2.31771
112.667	-2.31826
112.833	-2.31881
113	-2.31934
113.167	-2.31985
113.333	-2.32041
113.5	-2.32103
113.667	-2.32165
113.833	-2.32229
114	-2.32308
114.167	-2.32375
114.333	-2.32441
114.5	-2.32508
114.667	-2.32572
114.833	-2.32633
115	-2.32695
115.167	-2.32759
115.333	-2.32828
115.5	-2.32895
115.667	-2.32966
115.833	-2.3304
116	-2.33119
116.167	-2.33191
116.333	-2.33258
116.5	-2.33321
116.667	-2.33385
116.833	-2.33461
117	-2.33537
117.167	-2.3361
117.333	-2.33694
117.5	-2.33772
117.667	-2.33841
117.833	-2.33901
118	-2.33944
118.167	-2.33989
118.333	-2.3404
118.5	-2.34099
118.667	-2.34165
118.833	-2.34238
119	-2.34312
119.167	-2.34387
119.333	-2.34506
119.5	-2.34609
119.667	-2.34713
119.833	-2.34816
120	-2.34925
120.167	-2.3503
120.333	-2.35129
120.5	-2.35227
120.667	-2.35319
120.833	-2.3541
121	-2.35495
121.167	-2.35575
121.333	-2.35655
121.5	-2.35729
121.667	-2.35803
121.833	-2.35883
122	-2.35965
122.167	-2.36049
122.333	-2.3613
122.5	-2.36211
122.667	-2.36286
122.833	-2.36359
123	-2.36438
123.167	-2.36519
123.333	-2.36594
123.5	-2.36666
123.667	-2.36737
123.833	-2.3681
124	-2.3689
124.167	-2.36982
124.333	-2.37074
124.5	-2.37154
124.667	-2.37223
124.833	-2.37287
125	-2.37347

## Sheet: Figure 3d_EtLp1-GlyLp3
EtLp1-GlyLp3
Temperature (°C)	Heat flow (mW)
-80	0.78645
-79.8333	0.78804
-79.6667	0.80602
-79.5	0.84947
-79.3333	0.94317
-79.1667	1
-79	0.99069
-78.8333	0.93592
-78.6667	0.8347
-78.5	0.7458
-78.3333	0.67963
-78.1667	0.62982
-78	0.60573
-77.8333	0.58648
-77.6667	0.56901
-77.5	0.55199
-77.3333	0.53585
-77.1667	0.52157
-77	0.50946
-76.8333	0.49853
-76.6667	0.4916
-76.5	0.48531
-76.3333	0.47921
-76.1667	0.47319
-76	0.46949
-75.8333	0.46582
-75.6667	0.46223
-75.5	0.45878
-75.3333	0.45587
-75.1667	0.45335
-75	0.45154
-74.8333	0.44977
-74.6667	0.44821
-74.5	0.44661
-74.3333	0.44505
-74.1667	0.44357
-74	0.44248
-73.8333	0.44188
-73.6667	0.4412
-73.5	0.44049
-73.3333	0.43974
-73.1667	0.439
-73	0.43827
-72.8333	0.43753
-72.6667	0.43675
-72.5	0.43602
-72.3333	0.43576
-72.1667	0.43625
-72	0.4354
-71.8333	0.43475
-71.6667	0.43417
-71.5	0.43375
-71.3333	0.43338
-71.1667	0.43309
-71	0.43283
-70.8333	0.43268
-70.6667	0.4318
-70.5	0.43084
-70.3333	0.43108
-70.1667	0.43156
-70	0.43104
-69.8333	0.43064
-69.6667	0.43023
-69.5	0.4299
-69.3333	0.42951
-69.1667	0.42915
-69	0.42882
-68.8333	0.42848
-68.6667	0.42816
-68.5	0.42787
-68.3333	0.4276
-68.1667	0.42735
-68	0.42716
-67.8333	0.42693
-67.6667	0.42671
-67.5	0.42649
-67.3333	0.42634
-67.1667	0.42612
-67	0.42588
-66.8333	0.42563
-66.6667	0.42536
-66.5	0.4251
-66.3333	0.42484
-66.1667	0.42455
-66	0.42425
-65.8333	0.42396
-65.6667	0.42367
-65.5	0.42336
-65.3333	0.42304
-65.1667	0.42278
-65	0.42246
-64.8333	0.422
-64.6667	0.42187
-64.5	0.42168
-64.3333	0.42153
-64.1667	0.42116
-64	0.42078
-63.8333	0.42043
-63.6667	0.42006
-63.5	0.41966
-63.3333	0.41927
-63.1667	0.41885
-63	0.41838
-62.8333	0.41786
-62.6667	0.41844
-62.5	0.41822
-62.3333	0.41789
-62.1667	0.4176
-62	0.41724
-61.8333	0.4169
-61.6667	0.41657
-61.5	0.41624
-61.3333	0.41604
-61.1667	0.41586
-61	0.41564
-60.8333	0.41543
-60.6667	0.41525
-60.5	0.41508
-60.3333	0.41477
-60.1667	0.41438
-60	0.41399
-59.8333	0.41362
-59.6667	0.41322
-59.5	0.41282
-59.3333	0.41251
-59.1667	0.41217
-59	0.41182
-58.8333	0.41144
-58.6667	0.41112
-58.5	0.41061
-58.3333	0.41001
-58.1667	0.40986
-58	0.40941
-57.8333	0.40899
-57.6667	0.40856
-57.5	0.40808
-57.3333	0.40802
-57.1667	0.40779
-57	0.40758
-56.8333	0.40737
-56.6667	0.40682
-56.5	0.40638
-56.3333	0.40612
-56.1667	0.40601
-56	0.4057
-55.8333	0.40497
-55.6667	0.40439
-55.5	0.40387
-55.3333	0.40371
-55.1667	0.40359
-55	0.40344
-54.8333	0.40334
-54.6667	0.40316
-54.5	0.40266
-54.3333	0.40226
-54.1667	0.40257
-54	0.4018
-53.8333	0.40104
-53.6667	0.40035
-53.5	0.39964
-53.3333	0.3995
-53.1667	0.39928
-53	0.39871
-52.8333	0.39733
-52.6667	0.39774
-52.5	0.39667
-52.3333	0.39716
-52.1667	0.39802
-52	0.39636
-51.8333	0.39511
-51.6667	0.39463
-51.5	0.39504
-51.3333	0.3956
-51.1667	0.39523
-51	0.3936
-50.8333	0.39249
-50.6667	0.3931
-50.5	0.3922
-50.3333	0.39163
-50.1667	0.39123
-50	0.3908
-49.8333	0.39027
-49.6667	0.38977
-49.5	0.3893
-49.3333	0.38874
-49.1667	0.38823
-49	0.38773
-48.8333	0.3872
-48.6667	0.38675
-48.5	0.38625
-48.3333	0.38573
-48.1667	0.38523
-48	0.38477
-47.8333	0.38423
-47.6667	0.38368
-47.5	0.38324
-47.3333	0.38255
-47.1667	0.38189
-47	0.38111
-46.8333	0.38033
-46.6667	0.38025
-46.5	0.37992
-46.3333	0.37932
-46.1667	0.37866
-46	0.37798
-45.8333	0.37735
-45.6667	0.37672
-45.5	0.37608
-45.3333	0.37545
-45.1667	0.37483
-45	0.37422
-44.8333	0.37362
-44.6667	0.37306
-44.5	0.37245
-44.3333	0.37186
-44.1667	0.37128
-44	0.37068
-43.8333	0.37005
-43.6667	0.36939
-43.5	0.36873
-43.3333	0.36807
-43.1667	0.36741
-43	0.36676
-42.8333	0.36611
-42.6667	0.36544
-42.5	0.36471
-42.3333	0.36397
-42.1667	0.36325
-42	0.36236
-41.8333	0.36147
-41.6667	0.36078
-41.5	0.36061
-41.3333	0.35978
-41.1667	0.35906
-41	0.35827
-40.8333	0.35764
-40.6667	0.35706
-40.5	0.35642
-40.3333	0.35575
-40.1667	0.35508
-40	0.35428
-39.8333	0.35358
-39.6667	0.35288
-39.5	0.35193
-39.3333	0.35096
-39.1667	0.35012
-39	0.34929
-38.8333	0.34847
-38.6667	0.34777
-38.5	0.34701
-38.3333	0.34625
-38.1667	0.34546
-38	0.34471
-37.8333	0.34395
-37.6667	0.34319
-37.5	0.34245
-37.3333	0.34167
-37.1667	0.34083
-37	0.34006
-36.8333	0.33972
-36.6667	0.33853
-36.5	0.3376
-36.3333	0.3367
-36.1667	0.33588
-36	0.33515
-35.8333	0.33438
-35.6667	0.33355
-35.5	0.33261
-35.3333	0.33201
-35.1667	0.3313
-35	0.33035
-34.8333	0.32948
-34.6667	0.32849
-34.5	0.32755
-34.3333	0.32664
-34.1667	0.32571
-34	0.32495
-33.8333	0.32413
-33.6667	0.32333
-33.5	0.32265
-33.3333	0.32166
-33.1667	0.32077
-33	0.3199
-32.8333	0.31906
-32.6667	0.3182
-32.5	0.31734
-32.3333	0.31649
-32.1667	0.31562
-32	0.31475
-31.8333	0.31389
-31.6667	0.31301
-31.5	0.31213
-31.3333	0.31126
-31.1667	0.3104
-31	0.30955
-30.8333	0.30871
-30.6667	0.30789
-30.5	0.30705
-30.3333	0.30621
-30.1667	0.30536
-30	0.3045
-29.8333	0.30364
-29.6667	0.3028
-29.5	0.30195
-29.3333	0.30106
-29.1667	0.3002
-29	0.29933
-28.8333	0.29844
-28.6667	0.29749
-28.5	0.29658
-28.3333	0.29569
-28.1667	0.29483
-28	0.29391
-27.8333	0.29302
-27.6667	0.29211
-27.5	0.29118
-27.3333	0.29029
-27.1667	0.28938
-27	0.28844
-26.8333	0.28751
-26.6667	0.28657
-26.5	0.28565
-26.3333	0.28475
-26.1667	0.28388
-26	0.283
-25.8333	0.28209
-25.6667	0.28118
-25.5	0.28027
-25.3333	0.27934
-25.1667	0.27845
-25	0.27756
-24.8333	0.27666
-24.6667	0.2757
-24.5	0.27474
-24.3333	0.27379
-24.1667	0.27284
-24	0.27178
-23.8333	0.27077
-23.6667	0.2698
-23.5	0.26884
-23.3333	0.26784
-23.1667	0.26685
-23	0.26586
-22.8333	0.26486
-22.6667	0.26379
-22.5	0.26276
-22.3333	0.26173
-22.1667	0.26067
-22	0.25959
-21.8333	0.25856
-21.6667	0.25754
-21.5	0.25651
-21.3333	0.25555
-21.1667	0.25454
-21	0.25351
-20.8333	0.25248
-20.6667	0.25142
-20.5	0.25037
-20.3333	0.24934
-20.1667	0.24832
-20	0.2473
-19.8333	0.24626
-19.6667	0.2452
-19.5	0.24414
-19.3333	0.24302
-19.1667	0.24192
-19	0.24082
-18.8333	0.2397
-18.6667	0.23851
-18.5	0.23736
-18.3333	0.23624
-18.1667	0.2351
-18	0.23397
-17.8333	0.23287
-17.6667	0.23178
-17.5	0.23069
-17.3333	0.22962
-17.1667	0.22852
-17	0.22742
-16.8333	0.2263
-16.6667	0.22517
-16.5	0.22405
-16.3333	0.2229
-16.1667	0.22172
-16	0.2206
-15.8333	0.21947
-15.6667	0.21825
-15.5	0.21697
-15.3333	0.21608
-15.1667	0.21512
-15	0.21382
-14.8333	0.21223
-14.6667	0.21148
-14.5	0.2106
-14.3333	0.20964
-14.1667	0.20862
-14	0.20764
-13.8333	0.20666
-13.6667	0.20567
-13.5	0.20466
-13.3333	0.20363
-13.1667	0.20262
-13	0.20159
-12.8333	0.20056
-12.6667	0.19955
-12.5	0.19852
-12.3333	0.19746
-12.1667	0.19637
-12	0.1953
-11.8333	0.19426
-11.6667	0.19324
-11.5	0.19222
-11.3333	0.19123
-11.1667	0.19024
-11	0.18929
-10.8333	0.18836
-10.6667	0.18738
-10.5	0.18637
-10.3333	0.18544
-10.1667	0.18464
-10	0.18345
-9.83333	0.18242
-9.66667	0.18144
-9.5	0.18048
-9.33333	0.17959
-9.16667	0.17866
-9	0.17773
-8.83333	0.1768
-8.66667	0.17591
-8.5	0.17503
-8.33333	0.17416
-8.16667	0.17329
-8	0.1724
-7.83333	0.17151
-7.66667	0.17063
-7.5	0.16976
-7.33333	0.16887
-7.16667	0.16802
-7	0.16718
-6.83333	0.16635
-6.66667	0.16559
-6.5	0.16479
-6.33333	0.16399
-6.16667	0.1632
-6	0.16242
-5.83333	0.16166
-5.66667	0.1609
-5.5	0.16015
-5.33333	0.15943
-5.16667	0.15869
-5	0.15797
-4.83333	0.15728
-4.66667	0.15664
-4.5	0.15603
-4.33333	0.15542
-4.16667	0.1548
-4	0.15425
-3.83333	0.15365
-3.66667	0.15305
-3.5	0.15246
-3.33333	0.15184
-3.16667	0.15127
-3	0.15069
-2.83333	0.15012
-2.66667	0.14965
-2.5	0.14915
-2.33333	0.14866
-2.16667	0.1482
-2	0.14763
-1.83333	0.1471
-1.66667	0.14657
-1.5	0.14595
-1.33333	0.14556
-1.16667	0.14524
-1	0.14486
-0.83333	0.14448
-0.66667	0.14411
-0.5	0.14373
-0.33333	0.14334
-0.16667	0.14296
0	0.1426
0.16667	0.14224
0.33333	0.14186
0.5	0.14147
0.66667	0.14116
0.83333	0.14081
1	0.14046
1.16667	0.14012
1.33333	0.13982
1.5	0.13953
1.66667	0.13926
1.83333	0.13901
2	0.13881
2.16667	0.13861
2.33333	0.13841
2.5	0.13821
2.66667	0.13799
2.83333	0.13775
3	0.13752
3.16667	0.13733
3.33333	0.13709
3.5	0.13688
3.66667	0.13667
3.83333	0.13646
4	0.13633
4.16667	0.13618
4.33333	0.13603
4.5	0.13592
4.66667	0.13583
4.83333	0.1357
5	0.13556
5.16667	0.13541
5.33333	0.13525
5.5	0.13509
5.66667	0.13492
5.83333	0.13476
6	0.13461
6.16667	0.13448
6.33333	0.13432
6.5	0.13414
6.66667	0.13397
6.83333	0.1338
7	0.13363
7.16667	0.13345
7.33333	0.13328
7.5	0.13311
7.66667	0.13292
7.83333	0.13273
8	0.1326
8.16667	0.13245
8.33333	0.13232
8.5	0.13217
8.66667	0.13206
8.83333	0.13192
9	0.13178
9.16667	0.13163
9.33333	0.13151
9.5	0.13138
9.66667	0.13123
9.83333	0.13109
10	0.13098
10.1667	0.13085
10.3333	0.13073
10.5	0.1306
10.6667	0.13041
10.8333	0.13023
11	0.13006
11.1667	0.1299
11.3333	0.12973
11.5	0.12959
11.6667	0.12946
11.8333	0.12934
12	0.12926
12.1667	0.12912
12.3333	0.12898
12.5	0.12884
12.6667	0.12866
12.8333	0.12852
13	0.12837
13.1667	0.12821
13.3333	0.12804
13.5	0.12785
13.6667	0.12767
13.8333	0.1275
14	0.12729
14.1667	0.12711
14.3333	0.12693
14.5	0.12674
14.6667	0.12657
14.8333	0.1264
15	0.12623
15.1667	0.12607
15.3333	0.12589
15.5	0.12574
15.6667	0.12562
15.8333	0.12551
16	0.12539
16.1667	0.12524
16.3333	0.12511
16.5	0.12499
16.6667	0.12482
16.8333	0.12467
17	0.12452
17.1667	0.12436
17.3333	0.12425
17.5	0.12413
17.6667	0.12399
17.8333	0.12382
18	0.12366
18.1667	0.12348
18.3333	0.12329
18.5	0.1231
18.6667	0.12286
18.8333	0.12267
19	0.12247
19.1667	0.12228
19.3333	0.12207
19.5	0.12187
19.6667	0.12169
19.8333	0.12152
20	0.12133
20.1667	0.12118
20.3333	0.12102
20.5	0.12084
20.6667	0.12073
20.8333	0.12062
21	0.1205
21.1667	0.12036
21.3333	0.1202
21.5	0.12004
21.6667	0.11988
21.8333	0.11972
22	0.11948
22.1667	0.11925
22.3333	0.11904
22.5	0.11883
22.6667	0.11864
22.8333	0.11844
23	0.11827
23.1667	0.11811
23.3333	0.118
23.5	0.11785
23.6667	0.1177
23.8333	0.11754
24	0.11735
24.1667	0.11715
24.3333	0.11695
24.5	0.11676
24.6667	0.11651
24.8333	0.11631
25	0.11612
25.1667	0.11592
25.3333	0.11572
25.5	0.11553
25.6667	0.11535
25.8333	0.11514
26	0.11495
26.1667	0.11478
26.3333	0.11462
26.5	0.11445
26.6667	0.11429
26.8333	0.11412
27	0.11396
27.1667	0.11379
27.3333	0.11357
27.5	0.11338
27.6667	0.11318
27.8333	0.11299
28	0.11278
28.1667	0.11256
28.3333	0.11238
28.5	0.1122
28.6667	0.11204
28.8333	0.11187
29	0.11171
29.1667	0.11156
29.3333	0.11142
29.5	0.11126
29.6667	0.11112
29.8333	0.111
30	0.11085
30.1667	0.11068
30.3333	0.11049
30.5	0.1103
30.6667	0.1101
30.8333	0.10991
31	0.10973
31.1667	0.10956
31.3333	0.10939
31.5	0.10919
31.6667	0.10898
31.8333	0.10877
32	0.10855
32.1667	0.10835
32.3333	0.10817
32.5	0.10798
32.6667	0.10782
32.8333	0.10766
33	0.10751
33.1667	0.10736
33.3333	0.10722
33.5	0.10708
33.6667	0.10691
33.8333	0.10674
34	0.10655
34.1667	0.10635
34.3333	0.10614
34.5	0.10594
34.6667	0.10574
34.8333	0.10557
35	0.10539
35.1667	0.10521
35.3333	0.10507
35.5	0.1049
35.6667	0.10474
35.8333	0.10457
36	0.10443
36.1667	0.10431
36.3333	0.10416
36.5	0.104
36.6667	0.10388
36.8333	0.10373
37	0.10355
37.1667	0.10338
37.3333	0.10316
37.5	0.10299
37.6667	0.10282
37.8333	0.10263
38	0.10246
38.1667	0.10226
38.3333	0.10206
38.5	0.10186
38.6667	0.10165
38.8333	0.10144
39	0.10125
39.1667	0.10107
39.3333	0.10095
39.5	0.10082
39.6667	0.10069
39.8333	0.10056
40	0.10046
40.1667	0.10032
40.3333	0.10016
40.5	0.1
40.6667	0.09982
40.8333	0.09968
41	0.09951
41.1667	0.09934
41.3333	0.09919
41.5	0.09903
41.6667	0.09886
41.8333	0.09869
42	0.09848
42.1667	0.09827
42.3333	0.09806
42.5	0.09786
42.6667	0.09767
42.8333	0.0975
43	0.09734
43.1667	0.09718
43.3333	0.09705
43.5	0.09691
43.6667	0.09677
43.8333	0.09662
44	0.09644
44.1667	0.09625
44.3333	0.09608
44.5	0.09592
44.6667	0.09571
44.8333	0.0955
45	0.09527
45.1667	0.09505
45.3333	0.09484
45.5	0.09465
45.6667	0.09446
45.8333	0.09427
46	0.09413
46.1667	0.09397
46.3333	0.09378
46.5	0.09358
46.6667	0.09346
46.8333	0.09335
47	0.09323
47.1667	0.09311
47.3333	0.09303
47.5	0.09288
47.6667	0.0927
47.8333	0.0925
48	0.09223
48.1667	0.09202
48.3333	0.09184
48.5	0.09166
48.6667	0.09149
48.8333	0.0913
49	0.09111
49.1667	0.09095
49.3333	0.0908
49.5	0.09064
49.6667	0.09046
49.8333	0.09028
50	0.09015
50.1667	0.09001
50.3333	0.08986
50.5	0.08971
50.6667	0.08956
50.8333	0.08941
51	0.08925
51.1667	0.08908
51.3333	0.08889
51.5	0.08871
51.6667	0.08852
51.8333	0.08831
52	0.08811
52.1667	0.08792
52.3333	0.08773
52.5	0.08756
52.6667	0.08741
52.8333	0.08724
53	0.08709
53.1667	0.08694
53.3333	0.08685
53.5	0.08674
53.6667	0.08663
53.8333	0.08652
54	0.08643
54.1667	0.08632
54.3333	0.08616
54.5	0.08597
54.6667	0.08577
54.8333	0.08559
55	0.0854
55.1667	0.08523
55.3333	0.08512
55.5	0.085
55.6667	0.08488
55.8333	0.08476
56	0.08466
56.1667	0.08453
56.3333	0.0844
56.5	0.08428
56.6667	0.08406
56.8333	0.08386
57	0.08368
57.1667	0.0835
57.3333	0.08332
57.5	0.08317
57.6667	0.08302
57.8333	0.08286
58	0.08276
58.1667	0.08263
58.3333	0.08249
58.5	0.08234
58.6667	0.08221
58.8333	0.08206
59	0.08189
59.1667	0.08171
59.3333	0.08154
59.5	0.08138
59.6667	0.0812
59.8333	0.08104
60	0.08088
60.1667	0.08071
60.3333	0.08056
60.5	0.0804
60.6667	0.08027
60.8333	0.08013
61	0.08
61.1667	0.07986
61.3333	0.07973
61.5	0.0796
61.6667	0.07947
61.8333	0.07933
62	0.07915
62.1667	0.07897
62.3333	0.0788
62.5	0.07863
62.6667	0.07844
62.8333	0.07827
63	0.07811
63.1667	0.07793
63.3333	0.07776
63.5	0.07757
63.6667	0.0774
63.8333	0.07725
64	0.07709
64.1667	0.07695
64.3333	0.07681
64.5	0.07667
64.6667	0.07652
64.8333	0.07638
65	0.07623
65.1667	0.07609
65.3333	0.07587
65.5	0.07567
65.6667	0.07547
65.8333	0.07528
66	0.07507
66.1667	0.07487
66.3333	0.07469
66.5	0.07452
66.6667	0.07439
66.8333	0.07425
67	0.07411
67.1667	0.07397
67.3333	0.07383
67.5	0.07366
67.6667	0.07348
67.8333	0.07328
68	0.07306
68.1667	0.0729
68.3333	0.07274
68.5	0.07257
68.6667	0.07244
68.8333	0.07226
69	0.07208
69.1667	0.07191
69.3333	0.07169
69.5	0.0715
69.6667	0.07132
69.8333	0.07114
70	0.07098
70.1667	0.0708
70.3333	0.0706
70.5	0.07039
70.6667	0.07021
70.8333	0.07003
71	0.06986
71.1667	0.06968
71.3333	0.06954
71.5	0.06936
71.6667	0.06917
71.8333	0.06899
72	0.06882
72.1667	0.06865
72.3333	0.06848
72.5	0.06831
72.6667	0.06817
72.8333	0.06801
73	0.06783
73.1667	0.06765
73.3333	0.06744
73.5	0.06722
73.6667	0.067
73.8333	0.06679
74	0.06657
74.1667	0.06636
74.3333	0.06616
74.5	0.06597
74.6667	0.06584
74.8333	0.06567
75	0.06547
75.1667	0.06526
75.3333	0.06506
75.5	0.06486
75.6667	0.06465
75.8333	0.06445
76	0.06424
76.1667	0.06405
76.3333	0.06387
76.5	0.06369
76.6667	0.06353
76.8333	0.06336
77	0.06319
77.1667	0.06302
77.3333	0.06282
77.5	0.06262
77.6667	0.06243
77.8333	0.06224
78	0.06201
78.1667	0.06178
78.3333	0.06156
78.5	0.06135
78.6667	0.06112
78.8333	0.06091
79	0.0607
79.1667	0.06047
79.3333	0.06029
79.5	0.06011
79.6667	0.05993
79.8333	0.05975
80	0.05961
80.1667	0.05945
80.3333	0.0593
80.5	0.05912
80.6667	0.05893
80.8333	0.05873
81	0.05852
81.1667	0.05831
81.3333	0.05807
81.5	0.05785
81.6667	0.05765
81.8333	0.05746
82	0.05728
82.1667	0.05708
82.3333	0.05689
82.5	0.05671
82.6667	0.05654
82.8333	0.05638
83	0.05622
83.1667	0.05606
83.3333	0.05593
83.5	0.05577
83.6667	0.0556
83.8333	0.05541
84	0.05521
84.1667	0.05501
84.3333	0.05481
84.5	0.05461
84.6667	0.05439
84.8333	0.05417
85	0.05396
85.1667	0.05376
85.3333	0.05358
85.5	0.0534
85.6667	0.05321
85.8333	0.05302
86	0.05285
86.1667	0.05267
86.3333	0.05251
86.5	0.05235
86.6667	0.05218
86.8333	0.05202
87	0.05184
87.1667	0.05167
87.3333	0.0515
87.5	0.05131
87.6667	0.05112
87.8333	0.05093
88	0.05073
88.1667	0.05056
88.3333	0.05039
88.5	0.05021
88.6667	0.05005
88.8333	0.04986
89	0.04967
89.1667	0.04949
89.3333	0.04924
89.5	0.049
89.6667	0.0488
89.8333	0.04861
90	0.04838
90.1667	0.04815
90.3333	0.04794
90.5	0.04775
90.6667	0.04757
90.8333	0.04739
91	0.04721
91.1667	0.04702
91.3333	0.04685
91.5	0.04665
91.6667	0.04644
91.8333	0.04621
92	0.04596
92.1667	0.04575
92.3333	0.04555
92.5	0.04536
92.6667	0.0452
92.8333	0.045
93	0.04481
93.1667	0.04461
93.3333	0.04439
93.5	0.04418
93.6667	0.044
93.8333	0.04384
94	0.04367
94.1667	0.0435
94.3333	0.04334
94.5	0.04318
94.6667	0.04302
94.8333	0.04283
95	0.04265
95.1667	0.04247
95.3333	0.04225
95.5	0.04205
95.6667	0.04186
95.8333	0.04167
96	0.04149
96.1667	0.04131
96.3333	0.04111
96.5	0.04091
96.6667	0.04072
96.8333	0.04052
97	0.04034
97.1667	0.04018
97.3333	0.03999
97.5	0.03979
97.6667	0.03959
97.8333	0.03938
98	0.03914
98.1667	0.03893
98.3333	0.0387
98.5	0.03848
98.6667	0.03825
98.8333	0.03803
99	0.03783
99.1667	0.03764
99.3333	0.03748
99.5	0.03731
99.6667	0.03714
99.8333	0.03695
100	0.03677
100.167	0.0366
100.333	0.03642
100.5	0.03625
100.667	0.03604
100.833	0.03583
101	0.03565
101.167	0.03549
101.333	0.03532
101.5	0.03513
101.667	0.03494
101.833	0.03476
102	0.03459
102.167	0.03441
102.333	0.03423
102.5	0.03405
102.667	0.03389
102.833	0.03373
103	0.03355
103.167	0.03337
103.333	0.03318
103.5	0.03298
103.667	0.03278
103.833	0.03259
104	0.03237
104.167	0.03215
104.333	0.03194
104.5	0.03171
104.667	0.03147
104.833	0.03124
105	0.03104
105.167	0.03086
105.333	0.03068
105.5	0.03051
105.667	0.03034
105.833	0.03017
106	0.03003
106.167	0.02986
106.333	0.02968
106.5	0.02948
106.667	0.02924
106.833	0.029
107	0.02876
107.167	0.02853
107.333	0.02826
107.5	0.02803
107.667	0.02782
107.833	0.02761
108	0.02745
108.167	0.02727
108.333	0.02706
108.5	0.02686
108.667	0.02664
108.833	0.02641
109	0.0262
109.167	0.026
109.333	0.02574
109.5	0.02551
109.667	0.02529
109.833	0.02505
110	0.02481
110.167	0.02456
110.333	0.02429
110.5	0.02402
110.667	0.02375
110.833	0.0235
111	0.02325
111.167	0.02301
111.333	0.02282
111.5	0.02261
111.667	0.02239
111.833	0.02217
112	0.02196
112.167	0.02174
112.333	0.0215
112.5	0.02125
112.667	0.02099
112.833	0.02074
113	0.02051
113.167	0.02028
113.333	0.02007
113.5	0.01985
113.667	0.01964
113.833	0.01941
114	0.0192
114.167	0.01895
114.333	0.0187
114.5	0.01845
114.667	0.01818
114.833	0.01792
115	0.01767
115.167	0.01741
115.333	0.01717
115.5	0.01691
115.667	0.01664
115.833	0.01638
116	0.01612
116.167	0.01587
116.333	0.01561
116.5	0.01535
116.667	0.01511
116.833	0.01485
117	0.01458
117.167	0.0143
117.333	0.014
117.5	0.01372
117.667	0.01345
117.833	0.01319
118	0.01293
118.167	0.01263
118.333	0.01233
118.5	0.01203
118.667	0.01171
118.833	0.01141
119	0.01112
119.167	0.01084
119.333	0.01057
119.5	0.01028
119.667	0.00998
119.833	0.00966
120	0.00933
120.167	0.00902
120.333	0.00874
120.5	0.00846
120.667	0.00816
120.833	0.00786
121	0.00756
121.167	0.00727
121.333	0.00699
121.5	0.00671
121.667	0.00642
121.833	0.00612
122	0.00582
122.167	0.00553
122.333	0.00524
122.5	0.00493
122.667	0.0046
122.833	0.00426
123	0.00391
123.167	0.00355
123.333	0.00318
123.5	0.00281
123.667	0.00245
123.833	0.00208
124	0.00171
124.167	0.00136
124.333	0.00104
124.5	0.000754
124.667	0.000503
124.833	0.00026
125	0

[truncated: 9 more sheets: Figure 3d_EtLp1-IsoLp2, Figure 3d_GuaLp1-IsoLp2, Figure 3d_MenLp1-IsoLp2, Figure 3d_SteaLp1-IsoLp2, Figure 3e_EtLp1-GlyLp3, Figure 3e_EtLp1-IsoLp2, Figure 3e_GuaLp1-IsoLp2, Figure 3e_MenLp1-IsoLp2, Figure 3e_SteaLp1-IsoLp2]
