# Supplementary material for: A renewably sourced, circular photopolymer resin for additive manufacturing
Source: Nature. 2024 May 15;629(8014):1069–74. doi: 10.1038/s41586-024-07399-9 (PMC11136657; doi:10.1038/s41586-024-07399-9)
Supplement: Supplementary file 5 — Source Data Fig. 4 [file 41586_2024_7399_MOESM5_ESM.xlsx]

## Sheet: Figure 4a_1st recycle
-4.30214 1061.67
-4.30182 1061.91
-4.30151 1067.91
-4.30119 1077.1
-4.30088 1068.69
-4.30057 1049.92
-4.30025 1052.83
-4.29994 1074.55
-4.29963 1075.95
-4.29931 1052.11
-4.299 1045.48
-4.29869 1074.33
-4.29837 1105.33
-4.29806 1114.1
-4.29774 1114.61
-4.29743 1112.64
-4.29712 1092.22
-4.2968 1066.58
-4.29649 1078.59
-4.29618 1126.24
-4.29586 1151.73
-4.29555 1130.32
-4.29524 1105.29
-4.29492 1105.76
-4.29461 1098.77
-4.2943 1061.16
-4.29398 1032.12
-4.29367 1046.7
-4.29335 1075.05
-4.29304 1076.77
-4.29273 1065.04
-4.29241 1068.47
-4.2921 1076.31
-4.29179 1070.55
-4.29147 1069.81
-4.29116 1093.5
-4.29085 1119.65
-4.29053 1121.45
-4.29022 1111.01
-4.2899 1109.02
-4.28959 1107.81
-4.28928 1100.04
-4.28896 1103.55
-4.28865 1121.22
-4.28834 1118.85
-4.28802 1081.35
-4.28771 1047.67
-4.2874 1049.96
-4.28708 1062.58
-4.28677 1054.29
-4.28645 1045.79
-4.28614 1066.41
-4.28583 1095.43
-4.28551 1099.36
-4.2852 1090.64
-4.28489 1097.61
-4.28457 1108.59
-4.28426 1099.03
-4.28395 1084.27
-4.28363 1092.64
-4.28332 1110.62
-4.28301 1104.83
-4.28269 1077.35
-4.28238 1054
-4.28206 1039.45
-4.28175 1026.61
-4.28144 1027.37
-4.28112 1050.56
-4.28081 1071.8
-4.2805 1067.78
-4.28018 1056.69
-4.27987 1064.03
-4.27956 1073.71
-4.27924 1058.11
-4.27893 1032.71
-4.27861 1032.99
-4.2783 1055.69
-4.27799 1069
-4.27767 1066.22
-4.27736 1066.16
-4.27705 1073.62
-4.27673 1078.11
-4.27642 1080.36
-4.27611 1086.26
-4.27579 1089.04
-4.27548 1086.33
-4.27516 1094.2
-4.27485 1115.84
-4.27454 1122.86
-4.27422 1100.18
-4.27391 1079.61
-4.2736 1092.03
-4.27328 1116.39
-4.27297 1116.8
-4.27266 1100.94
-4.27234 1096.52
-4.27203 1098.18
-4.27172 1086.57
-4.2714 1077.26
-4.27109 1098.21
-4.27077 1135.03
-4.27046 1146.96
-4.27015 1126.25
-4.26983 1099.27
-4.26952 1081.91
-4.26921 1074.14
-4.26889 1082.39
-4.26858 1105.8
-4.26827 1115.93
-4.26795 1091.69
-4.26764 1059.26
-4.26732 1057.07
-4.26701 1077.88
-4.2667 1086.51
-4.26638 1078.38
-4.26607 1076.21
-4.26576 1083.85
-4.26544 1088.03
-4.26513 1093.87
-4.26482 1115.58
-4.2645 1141.68
-4.26419 1149.75
-4.26387 1145.44
-4.26356 1149.43
-4.26325 1158.09
-4.26293 1154.76
-4.26262 1146.64
-4.26231 1152.13
-4.26199 1164.07
-4.26168 1162.91
-4.26137 1152.65
-4.26105 1148.13
-4.26074 1142.61
-4.26042 1124.46
-4.26011 1108.3
-4.2598 1111.93
-4.25948 1121.06
-4.25917 1114.47
-4.25886 1103.7
-4.25854 1108.21
-4.25823 1114.72
-4.25792 1104.41
-4.2576 1096.39
-4.25729 1115.42
-4.25698 1139.19
-4.25666 1129.54
-4.25635 1098.56
-4.25603 1089.94
-4.25572 1108.89
-4.25541 1123.34
-4.25509 1122.35
-4.25478 1120.94
-4.25447 1117.93
-4.25415 1101.43
-4.25384 1086.65
-4.25353 1097.26
-4.25321 1117.33
-4.2529 1111.37
-4.25258 1083.5
-4.25227 1067.06
-4.25196 1066.22
-4.25164 1059.48
-4.25133 1050.59
-4.25102 1061.98
-4.2507 1084.29
-4.25039 1086.55
-4.25008 1070.93
-4.24976 1065.5
-4.24945 1069.22
-4.24913 1057.48
-4.24882 1036.01
-4.24851 1034.1
-4.24819 1049.25
-4.24788 1053.5
-4.24757 1050.5
-4.24725 1068.81
-4.24694 1101.96
-4.24663 1112.86
-4.24631 1098.14
-4.246 1090.27
-4.24569 1095.97
-4.24537 1091.13
-4.24506 1078.39
-4.24474 1088.72
-4.24443 1119.71
-4.24412 1132.83
-4.2438 1120.28
-4.24349 1116.64
-4.24318 1133.83
-4.24286 1142.6
-4.24255 1130.49
-4.24224 1121.66
-4.24192 1125.45
-4.24161 1120.23
-4.24129 1103.88
-4.24098 1106.49
-4.24067 1136.14
-4.24035 1162.43
-4.24004 1168.95
-4.23973 1172.51
-4.23941 1176.49
-4.2391 1158.03
-4.23879 1118.94
-4.23847 1098.15
-4.23816 1113.21
-4.23784 1136.06
-4.23753 1143.41
-4.23722 1144.71
-4.2369 1143.88
-4.23659 1122.63
-4.23628 1082.69
-4.23596 1058.04
-4.23565 1063.63
-4.23534 1074.11
-4.23502 1071.43
-4.23471 1070.46
-4.2344 1080.87
-4.23408 1086.7
-4.23377 1082.02
-4.23345 1084.53
-4.23314 1097.05
-4.23283 1097.64
-4.23251 1082.09
-4.2322 1074.62
-4.23189 1082.65
-4.23157 1085.99
-4.23126 1083.21
-4.23095 1099.06
-4.23063 1131.44
-4.23032 1142.31
-4.23 1119.69
-4.22969 1097.86
-4.22938 1096.6
-4.22906 1092.3
-4.22875 1072.16
-4.22844 1063.72
-4.22812 1083.05
-4.22781 1102.94
-4.2275 1102.14
-4.22718 1099.9
-4.22687 1113.1
-4.22655 1124.33
-4.22624 1121.91
-4.22593 1125.88
-4.22561 1143.22
-4.2253 1143.64
-4.22499 1112.9
-4.22467 1087.73
-4.22436 1100.7
-4.22405 1128.45
-4.22373 1131.03
-4.22342 1109.05
-4.22311 1088.27
-4.22279 1078.01
-4.22248 1076.2
-4.22216 1087.34
-4.22185 1107.85
-4.22154 1120.03
-4.22122 1121.75
-4.22091 1131.68
-4.2206 1148.8
-4.22028 1145.25
-4.21997 1118.07
-4.21966 1105.35
-4.21934 1126.97
-4.21903 1152.45
-4.21871 1154.15
-4.2184 1149.1
-4.21809 1157.42
-4.21777 1162.65
-4.21746 1147.16
-4.21715 1128.1
-4.21683 1123.48
-4.21652 1117.67
-4.21621 1096.09
-4.21589 1080.28
-4.21558 1093.4
-4.21526 1120.19
-4.21495 1132.4
-4.21464 1127.89
-4.21432 1117.37
-4.21401 1102.25
-4.2137 1089
-4.21338 1094.48
-4.21307 1114.68
-4.21276 1121.14
-4.21244 1108.25
-4.21213 1105.89
-4.21182 1126.68
-4.2115 1144.05
-4.21119 1143.81
-4.21087 1148.98
-4.21056 1167.73
-4.21025 1168.88
-4.20993 1140.19
-4.20962 1119.5
-4.20931 1132.1
-4.20899 1148.14
-4.20868 1141.81
-4.20837 1139.47
-4.20805 1163.95
-4.20774 1182.33
-4.20742 1161.9
-4.20711 1131.79
-4.2068 1133.53
-4.20648 1150.75
-4.20617 1145.86
-4.20586 1129.72
-4.20554 1135.84
-4.20523 1155.51
-4.20492 1157.11
-4.2046 1145.37
-4.20429 1145.82
-4.20397 1152.02
-4.20366 1141.38
-4.20335 1123.95
-4.20303 1124.75
-4.20272 1135.58
-4.20241 1132.05
-4.20209 1121.49
-4.20178 1127.92
-4.20147 1145.59
-4.20115 1151.3
-4.20084 1147.03
-4.20053 1149.04
-4.20021 1151.97
-4.1999 1142.93
-4.19958 1134.21
-4.19927 1144.05
-4.19896 1161.62
-4.19864 1165.48
-4.19833 1157.67
-4.19802 1148.21
-4.1977 1130.6
-4.19739 1104.17
-4.19708 1093.32
-4.19676 1110.43
-4.19645 1128.21
-4.19613 1122.89
-4.19582 1113.38
-4.19551 1123.25
-4.19519 1138.96
-4.19488 1141.92
-4.19457 1144.81
-4.19425 1157.79
-4.19394 1159.99
-4.19363 1145.06
-4.19331 1149.02
-4.193 1186.07
-4.19268 1205.61
-4.19237 1168.21
-4.19206 1116.46
-4.19174 1108.43
-4.19143 1126.79
-4.19112 1122.84
-4.1908 1106.95
-4.19049 1118.38
-4.19018 1142.1
-4.18986 1137.21
-4.18955 1119.65
-4.18924 1134.88
-4.18892 1169.9
-4.18861 1174.04
-4.18829 1150.15
-4.18798 1144.6
-4.18767 1160.53
-4.18735 1161.35
-4.18704 1149.3
-4.18673 1159.97
-4.18641 1184.5
-4.1861 1177.49
-4.18579 1140.93
-4.18547 1122.66
-4.18516 1131.29
-4.18484 1129.67
-4.18453 1114.67
-4.18422 1126.18
-4.1839 1168.65
-4.18359 1197.82
-4.18328 1195.12
-4.18296 1185.7
-4.18265 1175.66
-4.18234 1143.5
-4.18202 1103.97
-4.18171 1105.98
-4.18139 1150.45
-4.18108 1180.31
-4.18077 1170.3
-4.18045 1158.96
-4.18014 1171.52
-4.17983 1178.47
-4.17951 1156.49
-4.1792 1129.45
-4.17889 1120.73
-4.17857 1119.36
-4.17826 1118.38
-4.17795 1135.35
-4.17763 1170.63
-4.17732 1192.13
-4.177 1183.79
-4.17669 1167.32
-4.17638 1159.94
-4.17606 1153.79
-4.17575 1148.02
-4.17544 1155.27
-4.17512 1166.22
-4.17481 1156.17
-4.1745 1133.81
-4.17418 1132.8
-4.17387 1149.2
-4.17355 1144.05
-4.17324 1114.8
-4.17293 1103.66
-4.17261 1122.59
-4.1723 1133.25
-4.17199 1117.92
-4.17167 1107.18
-4.17136 1116.84
-4.17105 1120.36
-4.17073 1108.81
-4.17042 1115.46
-4.1701 1152.1
-4.16979 1178.78
-4.16948 1170.06
-4.16916 1156.92
-4.16885 1168.99
-4.16854 1185.79
-4.16822 1180.41
-4.16791 1165.95
-4.1676 1164.14
-4.16728 1167.93
-4.16697 1165.91
-4.16666 1166.1
-4.16634 1169.56
-4.16603 1159.15
-4.16571 1136.27
-4.1654 1128.16
-4.16509 1139.27
-4.16477 1140.57
-4.16446 1126.15
-4.16415 1130.11
-4.16383 1164.12
-4.16352 1189.33
-4.16321 1178.6
-4.16289 1157.29
-4.16258 1153.26
-4.16226 1154.56
-4.16195 1147.5
-4.16164 1148.94
-4.16132 1167.18
-4.16101 1176.1
-4.1607 1161.23
-4.16038 1147.6
-4.16007 1150.28
-4.15976 1142.69
-4.15944 1108.64
-4.15913 1080.81
-4.15881 1089.77
-4.1585 1115.72
-4.15819 1128.44
-4.15787 1135.03
-4.15756 1150.84
-4.15725 1161.35
-4.15693 1151.87
-4.15662 1140.12
-4.15631 1142.9
-4.15599 1144.14
-4.15568 1130.7
-4.15537 1124.2
-4.15505 1142.74
-4.15474 1166.04
-4.15442 1173.1
-4.15411 1179.6
-4.1538 1202.46
-4.15348 1222.36
-4.15317 1218.22
-4.15286 1205.48
-4.15254 1205.19
-4.15223 1206.98
-4.15192 1195.93
-4.1516 1182.88
-4.15129 1174.95
-4.15097 1152.18
-4.15066 1108.11
-4.15035 1076.54
-4.15003 1081.31
-4.14972 1095.97
-4.14941 1092.32
-4.14909 1090.92
-4.14878 1119.92
-4.14847 1158.98
-4.14815 1171.49
-4.14784 1163.3
-4.14752 1163.66
-4.14721 1173.32
-4.1469 1175.2
-4.14658 1172.44
-4.14627 1174.02
-4.14596 1166.12
-4.14564 1138.91
-4.14533 1119.1
-4.14502 1133.62
-4.1447 1162.03
-4.14439 1165.56
-4.14408 1143.68
-4.14376 1124.56
-4.14345 1118.76
-4.14313 1120.15
-4.14282 1133.46
-4.14251 1162.4
-4.14219 1186.5
-4.14188 1184.31
-4.14157 1165.14
-4.14125 1148.95
-4.14094 1134.28
-4.14063 1114.61
-4.14031 1104.86
-4.14 1119.43
-4.13968 1144.14
-4.13937 1157.86
-4.13906 1162.34
-4.13874 1165.98
-4.13843 1162.98
-4.13812 1153.16
-4.1378 1153.96
-4.13749 1167.6
-4.13718 1168.06
-4.13686 1146.39
-4.13655 1133.76
-4.13623 1148.76
-4.13592 1160.82
-4.13561 1141.13
-4.13529 1111.93
-4.13498 1106.6
-4.13467 1117.14
-4.13435 1121.69
-4.13404 1127.73
-4.13373 1144.1
-4.13341 1146.8
-4.1331 1120.06
-4.13279 1098.51
-4.13247 1118.39
-4.13216 1157.63
-4.13184 1173.88
-4.13153 1173.05
-4.13122 1188.14
-4.1309 1214.93
-4.13059 1222.68
-4.13028 1208.85
-4.12996 1194.67
-4.12965 1184.02
-4.12934 1171.5
-4.12902 1169.82
-4.12871 1187.21
-4.12839 1201.1
-4.12808 1195.05
-4.12777 1193.01
-4.12745 1213.87
-4.12714 1226.62
-4.12683 1201.2
-4.12651 1170.32
-4.1262 1181.48
-4.12589 1217.9
-4.12557 1228.4
-4.12526 1210.62
-4.12494 1201.48
-4.12463 1206.73
-4.12432 1203.73
-4.124 1195.92
-4.12369 1201.43
-4.12338 1203.6
-4.12306 1176.58
-4.12275 1144.83
-4.12244 1153.05
-4.12212 1189.7
-4.12181 1205.83
-4.1215 1198.06
-4.12118 1204.67
-4.12087 1226.94
-4.12055 1225.22
-4.12024 1194.17
-4.11993 1175.15
-4.11961 1186.68
-4.1193 1202.49
-4.11899 1204.97
-4.11867 1204.66
-4.11836 1200.01
-4.11805 1172.63
-4.11773 1130.47
-4.11742 1106.79
-4.1171 1109.88
-4.11679 1117.89
-4.11648 1124.4
-4.11616 1142.98
-4.11585 1167.82
-4.11554 1177.17
-4.11522 1174.2
-4.11491 1179.13
-4.1146 1186.08
-4.11428 1174.5
-4.11397 1156.53
-4.11365 1162.65
-4.11334 1185.99
-4.11303 1192.1
-4.11271 1177.41
-4.1124 1166.67
-4.11209 1162.46
-4.11177 1151.46
-4.11146 1149.17
-4.11115 1178.89
-4.11083 1215.33
-4.11052 1213.27
-4.11021 1185.03
-4.10989 1182.96
-4.10958 1210.43
-4.10926 1220.53
-4.10895 1202.31
-4.10864 1195.23
-4.10832 1212.57
-4.10801 1223.83
-4.1077 1222.58
-4.10738 1239.12
-4.10707 1270.94
-4.10676 1271.7
-4.10644 1228.97
-4.10613 1186.82
-4.10581 1172.5
-4.1055 1163.84
-4.10519 1147.23
-4.10487 1142.61
-4.10456 1151.74
-4.10425 1146.65
-4.10393 1129.79
-4.10362 1140.78
-4.10331 1181.68
-4.10299 1202.59
-4.10268 1184.72
-4.10236 1170.07
-4.10205 1181.52
-4.10174 1183.16
-4.10142 1153.85
-4.10111 1131.65
-4.1008 1144.29
-4.10048 1158.91
-4.10017 1145.09
-4.09986 1129.52
-4.09954 1141.75
-4.09923 1157.97
-4.09892 1146.21
-4.0986 1121.25
-4.09829 1110.58
-4.09797 1108.69
-4.09766 1107.95
-4.09735 1129.82
-4.09703 1181.49
-4.09672 1221.63
-4.09641 1214.88
-4.09609 1184.57
-4.09578 1170.49
-4.09547 1168.83
-4.09515 1155.81
-4.09484 1136.49
-4.09452 1128.53
-4.09421 1125.85
-4.0939 1116.91
-4.09358 1111.27
-4.09327 1114.42
-4.09296 1107.58
-4.09264 1086.13
-4.09233 1085.92
-4.09202 1132.71
-4.0917 1194.26
-4.09139 1220.67
-4.09107 1208.07
-4.09076 1187.04
-4.09045 1172.67
-4.09013 1161.42
-4.08982 1157.62
-4.08951 1168.54
-4.08919 1186.09
-4.08888 1197.6
-4.08857 1201.49
-4.08825 1197.49
-4.08794 1183.01
-4.08763 1170.2
-4.08731 1179.36
-4.087 1204.17
-4.08668 1214.98
-4.08637 1206.68
-4.08606 1204.55
-4.08574 1212.75
-4.08543 1203.11
-4.08512 1172.17
-4.0848 1159.24
-4.08449 1183.13
-4.08418 1209.13
-4.08386 1206.67
-4.08355 1192.49
-4.08323 1186.73
-4.08292 1175.6
-4.08261 1152.59
-4.08229 1148.2
-4.08198 1177.91
-4.08167 1204.46
-4.08135 1195.03
-4.08104 1175.56
-4.08073 1183.74
-4.08041 1205.8
-4.0801 1205.6
-4.07978 1185.41
-4.07947 1172.35
-4.07916 1171.42
-4.07884 1171.67
-4.07853 1173.91
-4.07822 1177.51
-4.0779 1166.68
-4.07759 1141.52
-4.07728 1130.73
-4.07696 1143.77
-4.07665 1147.7
-4.07634 1125.13
-4.07602 1112.22
-4.07571 1139.41
-4.07539 1176.7
-4.07508 1184.22
-4.07477 1177.38
-4.07445 1191.75
-4.07414 1218.15
-4.07383 1225.72
-4.07351 1219.02
-4.0732 1219.41
-4.07289 1216.75
-4.07257 1192.24
-4.07226 1165.67
-4.07194 1168.02
-4.07163 1187.6
-4.07132 1192.43
-4.071 1186.03
-4.07069 1192.91
-4.07038 1207.26
-4.07006 1204.99
-4.06975 1190.24
-4.06944 1184.27
-4.06912 1184.06
-4.06881 1174.87
-4.06849 1167.84
-4.06818 1182.48
-4.06787 1207.06
-4.06755 1216.16
-4.06724 1211.9
-4.06693 1210.12
-4.06661 1206.26
-4.0663 1192.64
-4.06599 1187.43
-4.06567 1206.23
-4.06536 1227.33
-4.06505 1225.11
-4.06473 1213.94
-4.06442 1218.28
-4.0641 1226.32
-4.06379 1217.42
-4.06348 1207.78
-4.06316 1219.81
-4.06285 1232.54
-4.06254 1214.78
-4.06222 1183.69
-4.06191 1176.33
-4.0616 1183.92
-4.06128 1171.18
-4.06097 1143.37
-4.06065 1135.57
-4.06034 1147.83
-4.06003 1149.04
-4.05971 1137.13
-4.0594 1139.9
-4.05909 1159.07
-4.05877 1165.12
-4.05846 1148.14
-4.05815 1130.15
-4.05783 1128.18
-4.05752 1142.38
-4.0572 1173.21
-4.05689 1214.77
-4.05658 1242.28
-4.05626 1241.66
-4.05595 1235.03
-4.05564 1243.68
-4.05532 1248.92
-4.05501 1229.47
-4.0547 1207.91
-4.05438 1213.08
-4.05407 1226.06
-4.05376 1216.43
-4.05344 1202.25
-4.05313 1214.23
-4.05281 1228.88
-4.0525 1206.24
-4.05219 1169.75
-4.05187 1173.91
-4.05156 1207.93
-4.05125 1210.01
-4.05093 1172.09
-4.05062 1151.24
-4.05031 1173.97
-4.04999 1204.43
-4.04968 1217.91
-4.04936 1234.21
-4.04905 1261.25
-4.04874 1269.62
-4.04842 1245.53
-4.04811 1216.21
-4.0478 1204.36
-4.04748 1203.01
-4.04717 1206.31
-4.04686 1219.52
-4.04654 1230.87
-4.04623 1219.85
-4.04591 1198.72
-4.0456 1199.4
-4.04529 1217.54
-4.04497 1218.8
-4.04466 1201.96
-4.04435 1201.33
-4.04403 1223.49
-4.04372 1236.63
-4.04341 1228.97
-4.04309 1223.18
-4.04278 1226.01
-4.04246 1218.57
-4.04215 1204.14
-4.04184 1209.58
-4.04152 1229.53
-4.04121 1225.52
-4.0409 1192.75
-4.04058 1172.82
-4.04027 1186.65
-4.03996 1208.32
-4.03964 1219.6
-4.03933 1236.55
-4.03902 1266.55
-4.0387 1288.73
-4.03839 1293.58
-4.03807 1294.71
-4.03776 1289.78
-4.03745 1259.68
-4.03713 1216.2
-4.03682 1198.75
-4.03651 1212.97
-4.03619 1224.57
-4.03588 1221.77
-4.03557 1226.49
-4.03525 1235
-4.03494 1212.77
-4.03462 1163.52
-4.03431 1137.37
-4.034 1149.8
-4.03368 1159.12
-4.03337 1148.28
-4.03306 1158.31
-4.03274 1206.03
-4.03243 1237.81
-4.03212 1211.73
-4.0318 1167
-4.03149 1161.16
-4.03117 1186.93
-4.03086 1203.11
-4.03055 1206.39
-4.03023 1219.44
-4.02992 1237.36
-4.02961 1235.78
-4.02929 1214.39
-4.02898 1195.12
-4.02867 1191.25
-4.02835 1202.07
-4.02804 1220.66
-4.02773 1230.09
-4.02741 1215.4
-4.0271 1190.9
-4.02678 1186.81
-4.02647 1202.17
-4.02616 1207.2
-4.02584 1197.6
-4.02553 1199.79
-4.02522 1213.53
-4.0249 1203.57
-4.02459 1166.55
-4.02428 1148.98
-4.02396 1173.8
-4.02365 1203.37
-4.02333 1204.82
-4.02302 1199.27
-4.02271 1212.92
-4.02239 1230.65
-4.02208 1234.25
-4.02177 1238.28
-4.02145 1251.45
-4.02114 1249.55
-4.02083 1224.18
-4.02051 1209.84
-4.0202 1222.95
-4.01988 1223.88
-4.01957 1185.11
-4.01926 1148.12
-4.01894 1160.1
-4.01863 1196.74
-4.01832 1205.2
-4.018 1188.73
-4.01769 1189.54
-4.01738 1213.86
-4.01706 1230.77
-4.01675 1229.06
-4.01644 1224.63
-4.01612 1223.92
-4.01581 1221.58
-4.01549 1222.11
-4.01518 1227.75
-4.01487 1221.38
-4.01455 1194.24
-4.01424 1172.28
-4.01393 1181.91
-4.01361 1209.4
-4.0133 1226.55
-4.01299 1234.56
-4.01267 1248.49
-4.01236 1259.82
-4.01204 1250.24
-4.01173 1226.75
-4.01142 1211.3
-4.0111 1209.02
-4.01079 1212.56
-4.01048 1220.33
-4.01016 1229.36
-4.00985 1229.69
-4.00954 1225.32
-4.00922 1235.58
-4.00891 1258.54
-4.00859 1264.08
-4.00828 1243.04
-4.00797 1227.11
-4.00765 1237.4
-4.00734 1251.61
-4.00703 1247.6
-4.00671 1238.27
-4.0064 1234.71
-4.00609 1218.56
-4.00577 1185.97
-4.00546 1173.16
-4.00515 1199.57
-4.00483 1228.22
-4.00452 1225.02
-4.0042 1214.96
-4.00389 1233.28
-4.00358 1263.14
-4.00326 1272
-4.00295 1269.79
-4.00264 1276.76
-4.00232 1271.71
-4.00201 1231.6
-4.0017 1189.33
-4.00138 1189.85
-4.00107 1214.7
-4.00075 1213.34
-4.00044 1186.59
-4.00013 1176.77
-3.99981 1191.81
-3.9995 1201.86
-3.99919 1199.5
-3.99887 1203.76
-3.99856 1211.31
-3.99825 1198.64
-3.99793 1169.79
-3.99762 1153.53
-3.9973 1158.04
-3.99699 1169.58
-3.99668 1185.94
-3.99636 1209.83
-3.99605 1222.93
-3.99574 1209.79
-3.99542 1192.49
-3.99511 1198.75
-3.9948 1213.98
-3.99448 1209.57
-3.99417 1197.35
-3.99386 1205.32
-3.99354 1221.35
-3.99323 1217.17
-3.99291 1208.65
-3.9926 1230.77
-3.99229 1266.99
-3.99197 1268.15
-3.99166 1233.81
-3.99135 1210.63
-3.99103 1212.89
-3.99072 1209.18
-3.99041 1190.81
-3.99009 1189.28
-3.98978 1214.93
-3.98946 1236.42
-3.98915 1235.39
-3.98884 1230.3
-3.98852 1232.74
-3.98821 1227.84
-3.9879 1213.42
-3.98758 1213.55
-3.98727 1236.83
-3.98696 1258.1
-3.98664 1257.2
-3.98633 1242.83
-3.98601 1229.05
-3.9857 1219.13
-3.98539 1218.44
-3.98507 1232.42
-3.98476 1247.56
-3.98445 1244.86
-3.98413 1232.94
-3.98382 1236.01
-3.98351 1250.77
-3.98319 1249.9
-3.98288 1227.39
-3.98257 1206.56
-3.98225 1202.44
-3.98194 1207.96
-3.98162 1215.42
-3.98131 1220.53
-3.981 1211.41
-3.98068 1186.18
-3.98037 1172.1
-3.98006 1191.1
-3.97974 1217.33
-3.97943 1210.44
-3.97912 1180.8
-3.9788 1175.43
-3.97849 1204.88
-3.97817 1231.84
-3.97786 1231.28
-3.97755 1214.74
-3.97723 1193.86
-3.97692 1166.25
-3.97661 1142.16
-3.97629 1142.02
-3.97598 1161.35
-3.97567 1174.74
-3.97535 1176.5
-3.97504 1180.8
-3.97472 1184.74
-3.97441 1172.1
-3.9741 1151.76
-3.97378 1149.84
-3.97347 1165.61
-3.97316 1177.44
-3.97284 1188.56
-3.97253 1220.02
-3.97222 1261.13
-3.9719 1276.75
-3.97159 1266.63
-3.97128 1266.82
-3.97096 1286.89
-3.97065 1295.8
-3.97033 1278.55
-3.97002 1259.85
-3.96971 1258.75
-3.96939 1261.85
-3.96908 1253.64
-3.96877 1236.91
-3.96845 1216.02
-3.96814 1193.42
-3.96783 1183.49
-3.96751 1194.95
-3.9672 1206.45
-3.96688 1197.97
-3.96657 1193.67
-3.96626 1224.01
-3.96594 1259.94
-3.96563 1247.7
-3.96532 1200.66
-3.965 1185.74
-3.96469 1216.08
-3.96438 1232.34
-3.96406 1205.45
-3.96375 1182.47
-3.96343 1203.3
-3.96312 1240.39
-3.96281 1255.45
-3.96249 1256.42
-3.96218 1261.2
-3.96187 1257.59
-3.96155 1238.44
-3.96124 1230.12
-3.96093 1246.84
-3.96061 1256.56
-3.9603 1230.18
-3.95999 1191.1
-3.95967 1180.65
-3.95936 1202.94
-3.95904 1233.95
-3.95873 1259.63
-3.95842 1278.45
-3.9581 1288.01
-3.95779 1289.32
-3.95748 1285.65
-3.95716 1269.5
-3.95685 1236.31
-3.95654 1210.34
-3.95622 1220.98
-3.95591 1251.85
-3.95559 1258.41
-3.95528 1239.2
-3.95497 1237.63
-3.95465 1265.12
-3.95434 1279.24
-3.95403 1255.7
-3.95371 1224.25
-3.9534 1210.03
-3.95309 1196.13
-3.95277 1172.76
-3.95246 1168.97
-3.95214 1199.09
-3.95183 1226.23
-3.95152 1218.23
-3.9512 1198.38
-3.95089 1203.09
-3.95058 1225.95
-3.95026 1240.07
-3.94995 1242.65
-3.94964 1242.12
-3.94932 1231.26
-3.94901 1205.2
-3.9487 1181.43
-3.94838 1176.46
-3.94807 1185.36
-3.94775 1200.94
-3.94744 1223.25
-3.94713 1239.42
-3.94681 1231.33
-3.9465 1214.34
-3.94619 1224.29
-3.94587 1253.55
-3.94556 1252.71
-3.94525 1212.84
-3.94493 1188.88
-3.94462 1214.22
-3.9443 1250.22
-3.94399 1253.99
-3.94368 1240.79
-3.94336 1240.34
-3.94305 1244.45
-3.94274 1240.56
-3.94242 1248.24
-3.94211 1276.53
-3.9418 1290.41
-3.94148 1266.4
-3.94117 1238.69
-3.94085 1244.03
-3.94054 1262.13
-3.94023 1257.94
-3.93991 1241.68
-3.9396 1237.06
-3.93929 1228.8
-3.93897 1196.28
-3.93866 1165.08
-3.93835 1171.08
-3.93803 1200.76
-3.93772 1218.48
-3.93741 1225.81
-3.93709 1244.03
-3.93678 1262.69
-3.93646 1256.06
-3.93615 1231.15
-3.93584 1213.67
-3.93552 1205.72
-3.93521 1197.74
-3.9349 1199.17
-3.93458 1216.73
-3.93427 1226.79
-3.93396 1211.31
-3.93364 1195.63
-3.93333 1209.24
-3.93301 1234.93
-3.9327 1238.88
-3.93239 1225.18
-3.93207 1217.01
-3.93176 1209.51
-3.93145 1187.38
-3.93113 1165.29
-3.93082 1166.33
-3.93051 1181.13
-3.93019 1189.15
-3.92988 1196.69
-3.92956 1213.52
-3.92925 1220.2
-3.92894 1202.07
-3.92862 1186.48
-3.92831 1201.36
-3.928 1226.48
-3.92768 1233.15
-3.92737 1238.76
-3.92706 1268.31
-3.92674 1293.28
-3.92643 1271.85
-3.92612 1225.6
-3.9258 1211.61
-3.92549 1235.25
-3.92517 1253.77
-3.92486 1252.76
-3.92455 1255.6
-3.92423 1264.22
-3.92392 1253.62
-3.92361 1225.84
-3.92329 1213.57
-3.92298 1225.92
-3.92267 1237.53
-3.92235 1233.51
-3.92204 1222.11
-3.92172 1205.81
-3.92141 1180.63
-3.9211 1160.92
-3.92078 1163.97
-3.92047 1176.09
-3.92016 1172.62
-3.91984 1162.68
-3.91953 1172.36
-3.91922 1193.65
-3.9189 1194.12
-3.91859 1170.77
-3.91827 1151.28
-3.91796 1146.55
-3.91765 1142.49
-3.91733 1135.31
-3.91702 1137.2
-3.91671 1151.03
-3.91639 1170.01
-3.91608 1194.61
-3.91577 1221.66
-3.91545 1233.81
-3.91514 1228.27
-3.91483 1231.83
-3.91451 1254.88
-3.9142 1261.54
-3.91388 1226.77
-3.91357 1187.88
-3.91326 1189.44
-3.91294 1210.92
-3.91263 1207.53
-3.91232 1191.89
-3.912 1206.24
-3.91169 1236.42
-3.91138 1229.16
-3.91106 1186.77
-3.91075 1170.05
-3.91043 1205.5
-3.91012 1252.68
-3.90981 1269.33
-3.90949 1254.35
-3.90918 1224.58
-3.90887 1198.93
-3.90855 1202.11
-3.90824 1235.87
-3.90793 1255.74
-3.90761 1227
-3.9073 1187.54
-3.90698 1196.6
-3.90667 1239.27
-3.90636 1250.74
-3.90604 1222.01
-3.90573 1204.45
-3.90542 1214.15
-3.9051 1213.5
-3.90479 1194.54
-3.90448 1198.55
-3.90416 1235
-3.90385 1255.28
-3.90354 1232.56
-3.90322 1202.46
-3.90291 1197.98
-3.90259 1202.6
-3.90228 1194.86
-3.90197 1186.3
-3.90165 1189.59
-3.90134 1194.46
-3.90103 1195.6
-3.90071 1203.07
-3.9004 1211.94
-3.90009 1204.56
-3.89977 1189.9
-3.89946 1193.95
-3.89914 1207.43
-3.89883 1197.08
-3.89852 1172.01
-3.8982 1178.06
-3.89789 1217.54
-3.89758 1239.4
-3.89726 1223.86
-3.89695 1211.72
-3.89664 1228.56
-3.89632 1243.67
-3.89601 1231.13
-3.89569 1212.72
-3.89538 1209.68
-3.89507 1205.82
-3.89475 1188.5
-3.89444 1177.49
-3.89413 1185.2
-3.89381 1194.78
-3.8935 1200.88
-3.89319 1224.02
-3.89287 1260.67
-3.89256 1269.92
-3.89225 1238.34
-3.89193 1208.77
-3.89162 1216.12
-3.8913 1238.67
-3.89099 1242.99
-3.89068 1233.63
-3.89036 1229.11
-3.89005 1227.01
-3.88974 1221.25
-3.88942 1220.4
-3.88911 1227.28
-3.8888 1233.35
-3.88848 1245.94
-3.88817 1280.86
-3.88785 1317.94
-3.88754 1312.79
-3.88723 1267.14
-3.88691 1235.96
-3.8866 1246.45
-3.88629 1262.62
-3.88597 1251.65
-3.88566 1230.9
-3.88535 1222.73
-3.88503 1214.44
-3.88472 1193.58
-3.8844 1177.18
-3.88409 1177.39
-3.88378 1178.88
-3.88346 1174.18
-3.88315 1179.46
-3.88284 1197.08
-3.88252 1206.68
-3.88221 1207.6
-3.8819 1220.69
-3.88158 1237.3
-3.88127 1225.28
-3.88096 1198.6
-3.88064 1212.26
-3.88033 1267.93
-3.88001 1297.37
-3.8797 1268.67
-3.87939 1234.25
-3.87907 1237.14
-3.87876 1245.86
-3.87845 1228.25
-3.87813 1214.95
-3.87782 1234.2
-3.87751 1249.96
-3.87719 1227.62
-3.87688 1201.08
-3.87656 1213.24
-3.87625 1241.45
-3.87594 1245.72
-3.87562 1240
-3.87531 1253.46
-3.875 1266.03
-3.87468 1245.45
-3.87437 1208.89
-3.87406 1188.81
-3.87374 1176.33
-3.87343 1152.97
-3.87311 1137.5
-3.8728 1146.56
-3.87249 1152
-3.87217 1133.61
-3.87186 1127.86
-3.87155 1165.28
-3.87123 1207.28
-3.87092 1210.62
-3.87061 1205.46
-3.87029 1235.85
-3.86998 1269.19
-3.86967 1248.7
-3.86935 1199.77
-3.86904 1195.06
-3.86872 1237.89
-3.86841 1266.78
-3.8681 1261.64
-3.86778 1260.91
-3.86747 1279.33
-3.86716 1287.89
-3.86684 1275.63
-3.86653 1262.11
-3.86622 1246.8
-3.8659 1211.22
-3.86559 1171.57
-3.86527 1166.61
-3.86496 1191.3
-3.86465 1201.4
-3.86433 1185.87
-3.86402 1177.75
-3.86371 1191.49
-3.86339 1206.28
-3.86308 1215.33
-3.86277 1236.5
-3.86245 1266.73
-3.86214 1277.9
-3.86182 1267.17
-3.86151 1264.45
-3.8612 1279.33
-3.86088 1283.57
-3.86057 1258.49
-3.86026 1224.83
-3.85994 1214.13
-3.85963 1236.86
-3.85932 1281.45
-3.859 1321.73
-3.85869 1328.58
-3.85838 1297.56
-3.85806 1257.62
-3.85775 1233.25
-3.85743 1214.47
-3.85712 1185.4
-3.85681 1157.18
-3.85649 1145.18
-3.85618 1142.1
-3.85587 1145.1
-3.85555 1175.13
-3.85524 1230.43
-3.85493 1259.02
-3.85461 1228.03
-3.8543 1185.02
-3.85398 1193.15
-3.85367 1236.14
-3.85336 1252.01
-3.85304 1235.09
-3.85273 1232.46
-3.85242 1254.06
-3.8521 1260.3
-3.85179 1237.26
-3.85148 1216.88
-3.85116 1217.41
-3.85085 1221.81
-3.85053 1220.87
-3.85022 1226.34
-3.84991 1237.1
-3.84959 1238.25
-3.84928 1233.65
-3.84897 1236.6
-3.84865 1234.82
-3.84834 1209.56
-3.84803 1179.17
-3.84771 1175.4
-3.8474 1188.44
-3.84709 1187.71
-3.84677 1184.3
-3.84646 1213.87
-3.84614 1266.38
-3.84583 1293.24
-3.84552 1281.54
-3.8452 1263.89
-3.84489 1257.57
-3.84458 1249.92
-3.84426 1241.35
-3.84395 1244.94
-3.84364 1246.44
-3.84332 1222.58
-3.84301 1195
-3.84269 1205.54
-3.84238 1241.63
-3.84207 1251.08
-3.84175 1230.06
-3.84144 1227.32
-3.84113 1256.29
-3.84081 1274.56
-3.8405 1263.04
-3.84019 1255.97
-3.83987 1271.96
-3.83956 1279
-3.83924 1253.29
-3.83893 1218.33
-3.83862 1201.26
-3.8383 1197.15
-3.83799 1195.8
-3.83768 1200.1
-3.83736 1204.33
-3.83705 1196.88
-3.83674 1192.3
-3.83642 1214.97
-3.83611 1247.92
-3.8358 1249.36
-3.83548 1221.67
-3.83517 1207.37
-3.83485 1214.13
-3.83454 1206.14
-3.83423 1176.94
-3.83391 1164.47
-3.8336 1182.17
-3.83329 1200.13
-3.83297 1208.57
-3.83266 1232.29
-3.83235 1265.99
-3.83203 1267.39
-3.83172 1235.41
-3.8314 1221.41
-3.83109 1235.66
-3.83078 1220.74
-3.83046 1155.11
-3.83015 1105.16
-3.82984 1123.16
-3.82952 1163.17
-3.82921 1160.48
-3.8289 1135.46
-3.82858 1149.06
-3.82827 1197.42
-3.82795 1222.44
-3.82764 1204.12
-3.82733 1180.43
-3.82701 1184.89
-3.8267 1211.36
-3.82639 1235.97
-3.82607 1241.33
-3.82576 1224.32
-3.82545 1201.48
-3.82513 1196.44
-3.82482 1211.49
-3.8245 1228.18
-3.82419 1239.78
-3.82388 1253.25
-3.82356 1256.64
-3.82325 1226.67
-3.82294 1178.35
-3.82262 1161.63
-3.82231 1191.78
-3.822 1227.9
-3.82168 1238.73
-3.82137 1242.23
-3.82106 1256.74
-3.82074 1262.75
-3.82043 1243.48
-3.82011 1218.55
-3.8198 1206.08
-3.81949 1191.31
-3.81917 1163.42
-3.81886 1143.3
-3.81855 1144.99
-3.81823 1149.68
-3.81792 1147.41
-3.81761 1163.89
-3.81729 1212.67
-3.81698 1260.81
-3.81666 1276.05
-3.81635 1271.06
-3.81604 1269.43
-3.81572 1266.02
-3.81541 1254.83
-3.8151 1256.42
-3.81478 1280.33
-3.81447 1295.36
-3.81416 1273.81
-3.81384 1233.64
-3.81353 1204.62
-3.81321 1188.45
-3.8129 1182.68
-3.81259 1202.45
-3.81227 1240.97
-3.81196 1251.1
-3.81165 1211.09
-3.81133 1170.82
-3.81102 1184.16
-3.81071 1228.82
-3.81039 1244.1
-3.81008 1221.09
-3.80977 1201.26
-3.80945 1204.81
-3.80914 1213.4
-3.80882 1215
-3.80851 1219.01
-3.8082 1228.58
-3.80788 1233.69
-3.80757 1232.17
-3.80726 1232.9
-3.80694 1242.11
-3.80663 1262.21
-3.80632 1292.47
-3.806 1317.46
-3.80569 1313.81
-3.80537 1282.55
-3.80506 1253.53
-3.80475 1245.09
-3.80443 1243.67
-3.80412 1235.27
-3.80381 1227.44
-3.80349 1226.19
-3.80318 1222.91
-3.80287 1217.39
-3.80255 1220.47
-3.80224 1223.18
-3.80192 1204
-3.80161 1176.98
-3.8013 1184.09
-3.80098 1223.96
-3.80067 1243.97
-3.80036 1224.77
-3.80004 1212.61
-3.79973 1235.26
-3.79942 1248.88
-3.7991 1213.6
-3.79879 1165.23
-3.79848 1157.47
-3.79816 1179.11
-3.79785 1184.33
-3.79753 1167.56
-3.79722 1155.01
-3.79691 1153.3
-3.79659 1154.88
-3.79628 1165.29
-3.79597 1183.51
-3.79565 1187.45
-3.79534 1175.87
-3.79503 1184.58
-3.79471 1222.85
-3.7944 1241.27
-3.79408 1209.86
-3.79377 1177.92
-3.79346 1200.39
-3.79314 1251.07
-3.79283 1271.01
-3.79252 1260.82
-3.7922 1259.11
-3.79189 1267.04
-3.79158 1263.68
-3.79126 1264.98
-3.79095 1296.01
-3.79063 1329.15
-3.79032 1318.17
-3.79001 1274.89
-3.78969 1248.91
-3.78938 1250.65
-3.78907 1254.22
-3.78875 1254.13
-3.78844 1258.2
-3.78813 1247.31
-3.78781 1206.14
-3.7875 1172.19
-3.78719 1190.05
-3.78687 1237.38
-3.78656 1260.02
-3.78624 1257.03
-3.78593 1262.59
-3.78562 1268.53
-3.7853 1241.83
-3.78499 1202.07
-3.78468 1200.49
-3.78436 1230.52
-3.78405 1238.16
-3.78374 1216.88
-3.78342 1212.81
-3.78311 1234.65
-3.78279 1238.68
-3.78248 1213.4
-3.78217 1204.48
-3.78185 1237.85
-3.78154 1282.21
-3.78123 1305.39
-3.78091 1310.88
-3.7806 1305.06
-3.78029 1282.57
-3.77997 1255.78
-3.77966 1247.96
-3.77934 1249.4
-3.77903 1230.27
-3.77872 1199.45
-3.7784 1196.32
-3.77809 1222.06
-3.77778 1237.19
-3.77746 1232.32
-3.77715 1240.59
-3.77684 1270.7
-3.77652 1287.49
-3.77621 1273.75
-3.7759 1255.45
-3.77558 1249.78
-3.77527 1240.78
-3.77495 1222.09
-3.77464 1214.67
-3.77433 1224.58
-3.77401 1229.07
-3.7737 1220.05
-3.77339 1219.21
-3.77307 1236.47
-3.77276 1252.94
-3.77245 1254.77
-3.77213 1247.09
-3.77182 1230.66
-3.7715 1203
-3.77119 1182.1
-3.77088 1188.71
-3.77056 1208.67
-3.77025 1214.56
-3.76994 1215.33
-3.76962 1234.45
-3.76931 1253.07
-3.769 1235.34
-3.76868 1200.38
-3.76837 1200.47
-3.76805 1231.68
-3.76774 1238.99
-3.76743 1213.7
-3.76711 1208.5
-3.7668 1243.47
-3.76649 1274.09
-3.76617 1272.48
-3.76586 1267.16
-3.76555 1276.21
-3.76523 1272.11
-3.76492 1244.84
-3.76461 1232.66
-3.76429 1253.76
-3.76398 1266.81
-3.76366 1239.42
-3.76335 1201.74
-3.76304 1194.04
-3.76272 1208.32
-3.76241 1219.45
-3.7621 1230.18
-3.76178 1248.74
-3.76147 1260.69
-3.76116 1254.99
-3.76084 1244.88
-3.76053 1239.15
-3.76021 1228.1
-3.7599 1215.34
-3.75959 1221.84
-3.75927 1242
-3.75896 1241.54
-3.75865 1216.46
-3.75833 1204.67
-3.75802 1220.4
-3.75771 1230.5
-3.75739 1218.25
-3.75708 1214.66
-3.75676 1237.66
-3.75645 1254.14
-3.75614 1236.45
-3.75582 1207.19
-3.75551 1195.05
-3.7552 1193
-3.75488 1191.84
-3.75457 1207.77
-3.75426 1242.37
-3.75394 1262.02
-3.75363 1251.19
-3.75332 1241.06
-3.753 1252.59
-3.75269 1258.75
-3.75237 1237.7
-3.75206 1215.42
-3.75175 1217.11
-3.75143 1224.01
-3.75112 1219.13
-3.75081 1229.47
-3.75049 1276.75
-3.75018 1327.66
-3.74987 1338.81
-3.74955 1315.64
-3.74924 1285.34
-3.74892 1249.98
-3.74861 1210.32
-3.7483 1198.13
-3.74798 1234.68
-3.74767 1287
-3.74736 1310.95
-3.74704 1310.48
-3.74673 1313.41
-3.74642 1317.48
-3.7461 1303.51
-3.74579 1275.77
-3.74547 1248.47
-3.74516 1217.94
-3.74485 1185.74
-3.74453 1181.12
-3.74422 1219.02
-3.74391 1262.22
-3.74359 1267.27
-3.74328 1244.58
-3.74297 1233.92
-3.74265 1242.92
-3.74234 1250.7
-3.74203 1250.62
-3.74171 1250.01
-3.7414 1244.67
-3.74108 1230.24
-3.74077 1223.4
-3.74046 1239.62
-3.74014 1265.74
-3.73983 1282.01
-3.73952 1291.52
-3.7392 1303.82
-3.73889 1311.89
-3.73858 1309.87
-3.73826 1307.3
-3.73795 1302.9
-3.73763 1275.73
-3.73732 1227.51
-3.73701 1198.58
-3.73669 1211.28
-3.73638 1233.01
-3.73607 1228.44
-3.73575 1213.19
-3.73544 1219.07
-3.73513 1240.46
-3.73481 1254.36
-3.7345 1262.99
-3.73418 1275.82
-3.73387 1279.51
-3.73356 1264.02
-3.73324 1250.88
-3.73293 1257.68
-3.73262 1264.26
-3.7323 1250.9
-3.73199 1237.84
-3.73168 1247.67
-3.73136 1261.13
-3.73105 1253.39
-3.73074 1241.69
-3.73042 1251.31
-3.73011 1264.94
-3.72979 1255.03
-3.72948 1237.49
-3.72917 1243.1
-3.72885 1260.7
-3.72854 1259.62
-3.72823 1246.13
-3.72791 1246.91
-3.7276 1256.45
-3.72729 1251.8
-3.72697 1241.97
-3.72666 1252.22
-3.72634 1272.97
-3.72603 1273.65
-3.72572 1256.39
-3.7254 1250.27
-3.72509 1261.02
-3.72478 1268.37
-3.72446 1264.84
-3.72415 1260.43
-3.72384 1257.75
-3.72352 1255.93
-3.72321 1264.62
-3.72289 1284.05
-3.72258 1290.59
-3.72227 1273.16
-3.72195 1259.44
-3.72164 1271.41
-3.72133 1282.97
-3.72101 1262.38
-3.7207 1229.04
-3.72039 1223.46
-3.72007 1244.48
-3.71976 1262.1
-3.71945 1269.54
-3.71913 1277.44
-3.71882 1277.45
-3.7185 1258.56
-3.71819 1239.8
-3.71788 1242.88
-3.71756 1252.33
-3.71725 1246.06
-3.71694 1241.42
-3.71662 1263.69
-3.71631 1293.43
-3.716 1294.37
-3.71568 1272.79
-3.71537 1260.08
-3.71505 1258.52
-3.71474 1253.25
-3.71443 1252.98
-3.71411 1267.11
-3.7138 1267.36
-3.71349 1229.11
-3.71317 1186.49
-3.71286 1187.67
-3.71255 1216.9
-3.71223 1224.33
-3.71192 1212.33
-3.7116 1224.61
-3.71129 1262.14
-3.71098 1279.8
-3.71066 1261.78
-3.71035 1237.67
-3.71004 1226.75
-3.70972 1224.54
-3.70941 1238.72
-3.7091 1278.91
-3.70878 1314.54
-3.70847 1303.09
-3.70816 1258.53
-3.70784 1235.89
-3.70753 1250.46
-3.70721 1268.33
-3.7069 1272.44
-3.70659 1280.06
-3.70627 1294.61
-3.70596 1296.58
-3.70565 1284.52
-3.70533 1275.46
-3.70502 1267.04
-3.70471 1247.56
-3.70439 1234.72
-3.70408 1252
-3.70376 1277.82
-3.70345 1273.74
-3.70314 1250.55
-3.70282 1245.8
-3.70251 1250.7
-3.7022 1227.24
-3.70188 1187.59
-3.70157 1182.68
-3.70126 1214.2
-3.70094 1231.75
-3.70063 1220.04
-3.70031 1215.11
-3.7 1229.23
-3.69969 1233.19
-3.69937 1223.3
-3.69906 1233.23
-3.69875 1264.8
-3.69843 1276.9
-3.69812 1259.89
-3.69781 1254.24
-3.69749 1277.95
-3.69718 1299.92
-3.69687 1303.68
-3.69655 1313.68
-3.69624 1338.08
-3.69592 1346.96
-3.69561 1327.22
-3.6953 1302.55
-3.69498 1282.81
-3.69467 1252.27
-3.69436 1221.54
-3.69404 1227.52
-3.69373 1264.73
-3.69342 1280.92
-3.6931 1260.64
-3.69279 1248.68
-3.69247 1269.24
-3.69216 1286.41
-3.69185 1271.12
-3.69153 1245.35
-3.69122 1231.52
-3.69091 1217.52
-3.69059 1200.69
-3.69028 1209.33
-3.68997 1250.11
-3.68965 1284.91
-3.68934 1286.41
-3.68902 1268.42
-3.68871 1242.77
-3.6884 1201.47
-3.68808 1160.06
-3.68777 1158.39
-3.68746 1194.98
-3.68714 1217.86
-3.68683 1203.57
-3.68652 1186.42
-3.6862 1190.03
-3.68589 1193.41
-3.68558 1188.26
-3.68526 1202.55
-3.68495 1239.61
-3.68463 1259.87
-3.68432 1251.39
-3.68401 1251.6
-3.68369 1271.45
-3.68338 1271.35
-3.68307 1245.24
-3.68275 1248.73
-3.68244 1300.25
-3.68213 1331.94
-3.68181 1293.27
-3.6815 1231.6
-3.68118 1211.62
-3.68087 1221.04
-3.68056 1219.66
-3.68024 1219.91
-3.67993 1248.43
-3.67962 1278.97
-3.6793 1273.26
-3.67899 1249.08
-3.67868 1245.07
-3.67836 1253.72
-3.67805 1246.63
-3.67773 1230.12
-3.67742 1222.59
-3.67711 1212.78
-3.67679 1191.86
-3.67648 1188.52
-3.67617 1221.02
-3.67585 1252.6
-3.67554 1245.36
-3.67523 1220.55
[truncated: 63,536 more rows]

## Sheet: Figure 4a_2nd recycle
-2.95196 164.359
-2.95169 370.449
-2.95142 564.909
-2.95114 187.782
-2.95087 101.362
-2.9506 88.5325
-2.95033 153.491
-2.95005 -16.8312
-2.94978 290.918
-2.94951 454.591
-2.94924 388.48
-2.94896 284.038
-2.94869 530.474
-2.94842 386.828
-2.94815 308.992
-2.94787 378.964
-2.9476 367.993
-2.94733 365.171
-2.94706 422.26
-2.94678 392.765
-2.94651 583.776
-2.94624 505.727
-2.94597 533.434
-2.94569 458.877
-2.94542 320.443
-2.94515 398.82
-2.94488 325.547
-2.94461 436.814
-2.94433 496.418
-2.94406 422.622
-2.94379 355.015
-2.94352 261.052
-2.94324 345.698
-2.94297 213.557
-2.9427 94.0711
-2.94243 164.39
-2.94215 203.994
-2.94188 384.871
-2.94161 414.008
-2.94134 613.406
-2.94106 561.815
-2.94079 475.933
-2.94052 320.525
-2.94025 361.092
-2.93997 279.254
-2.9397 438.828
-2.93943 326.931
-2.93916 248.673
-2.93888 246.634
-2.93861 217.455
-2.93834 261.211
-2.93807 165.297
-2.9378 162.272
-2.93752 328.438
-2.93725 528.593
-2.93698 412.673
-2.93671 523.833
-2.93643 481.71
-2.93616 236.69
-2.93589 258.934
-2.93562 315.039
-2.93534 330.855
-2.93507 118.324
-2.9348 315.812
-2.93453 599.523
-2.93425 673.742
-2.93398 586.913
-2.93371 539.034
-2.93344 413.998
-2.93316 287.665
-2.93289 187.388
-2.93262 331.357
-2.93235 148.128
-2.93208 218.718
-2.9318 432.969
-2.93153 392.16
-2.93126 248.156
-2.93099 207.963
-2.93071 412.394
-2.93044 215.093
-2.93017 268.119
-2.9299 392.808
-2.92962 574.31
-2.92935 461.978
-2.92908 362.323
-2.92881 283.486
-2.92853 386.41
-2.92826 555.344
-2.92799 337.621
-2.92772 303.722
-2.92744 339.611
-2.92717 317.46
-2.9269 271.58
-2.92663 391.911
-2.92635 478.602
-2.92608 432.409
-2.92581 526.356
-2.92554 289.034
-2.92527 251.155
-2.92499 214.541
-2.92472 347.324
-2.92445 431.438
-2.92418 479.965
-2.9239 180.021
-2.92363 297.961
-2.92336 257.1
-2.92309 333.413
-2.92281 374.995
-2.92254 434.094
-2.92227 477.128
-2.922 616.084
-2.92172 593.676
-2.92145 562.673
-2.92118 469.881
-2.92091 551.984
-2.92063 473.727
-2.92036 394.069
-2.92009 305.65
-2.91982 320.487
-2.91954 586.188
-2.91927 437.592
-2.919 320.654
-2.91873 165.267
-2.91846 336.886
-2.91818 346.689
-2.91791 543.03
-2.91764 531.592
-2.91737 561.727
-2.91709 486.131
-2.91682 411.226
-2.91655 316.231
-2.91628 222.218
-2.916 455.837
-2.91573 778.753
-2.91546 385.53
-2.91519 292.441
-2.91491 262.333
-2.91464 508.005
-2.91437 560.361
-2.9141 498.495
-2.91382 358.785
-2.91355 200.348
-2.91328 244.811
-2.91301 237.02
-2.91274 336.374
-2.91246 137.442
-2.91219 172.391
-2.91192 201.797
-2.91165 192.392
-2.91137 72.1374
-2.9111 228.643
-2.91083 390.686
-2.91056 325.256
-2.91028 362.998
-2.91001 458.297
-2.90974 201.684
-2.90947 134.71
-2.90919 428.864
-2.90892 419.386
-2.90865 393.786
-2.90838 386.227
-2.9081 165.981
-2.90783 143.201
-2.90756 87.0671
-2.90729 218.077
-2.90701 506.766
-2.90674 377.163
-2.90647 245.658
-2.9062 298.223
-2.90593 307.166
-2.90565 414.046
-2.90538 277.645
-2.90511 193.349
-2.90484 433.998
-2.90456 409.511
-2.90429 425.579
-2.90402 481.237
-2.90375 458.327
-2.90347 695.637
-2.9032 363.006
-2.90293 179.207
-2.90266 270.705
-2.90238 203.191
-2.90211 191.76
-2.90184 373.04
-2.90157 263.103
-2.90129 275.062
-2.90102 354.304
-2.90075 460.881
-2.90048 474.901
-2.9002 501.991
-2.89993 430.346
-2.89966 518.46
-2.89939 324.459
-2.89912 386.578
-2.89884 407.349
-2.89857 193.813
-2.8983 262.94
-2.89803 213.178
-2.89775 329.66
-2.89748 478.355
-2.89721 458.242
-2.89694 504.691
-2.89666 403.7
-2.89639 211.336
-2.89612 188.334
-2.89585 307.855
-2.89557 437.682
-2.8953 494.68
-2.89503 313.357
-2.89476 306.401
-2.89448 490.621
-2.89421 316.85
-2.89394 147.275
-2.89367 470.462
-2.8934 241.474
-2.89312 273.352
-2.89285 289.069
-2.89258 523.031
-2.89231 347.572
-2.89203 368.202
-2.89176 433.136
-2.89149 359.486
-2.89122 382.453
-2.89094 429.646
-2.89067 359.169
-2.8904 476.755
-2.89013 284.5
-2.88985 337.093
-2.88958 443.578
-2.88931 272.346
-2.88904 165.006
-2.88876 244.57
-2.88849 92.6818
-2.88822 58.4665
-2.88795 108.342
-2.88767 354.318
-2.8874 583.133
-2.88713 674.621
-2.88686 454.378
-2.88659 415.108
-2.88631 392.507
-2.88604 252.281
-2.88577 270.912
-2.8855 377.823
-2.88522 572.987
-2.88495 399.545
-2.88468 366.003
-2.88441 218.506
-2.88413 256.122
-2.88386 294.857
-2.88359 529.812
-2.88332 412.485
-2.88304 288.089
-2.88277 340.452
-2.8825 258.237
-2.88223 459.97
-2.88195 485.647
-2.88168 573.86
-2.88141 297.968
-2.88114 265.669
-2.88087 358.599
-2.88059 298.862
-2.88032 485.561
-2.88005 459.396
-2.87978 350.901
-2.8795 409.711
-2.87923 678.427
-2.87896 477.779
-2.87869 312.905
-2.87841 409.462
-2.87814 401.244
-2.87787 577.847
-2.8776 532.539
-2.87732 496.259
-2.87705 244.055
-2.87678 434.402
-2.87651 547.81
-2.87623 704.365
-2.87596 760.256
-2.87569 525.234
-2.87542 507.036
-2.87514 524.155
-2.87487 390.448
-2.8746 490.594
-2.87433 428.419
-2.87406 381.07
-2.87378 309.457
-2.87351 246.958
-2.87324 266.058
-2.87297 407.981
-2.87269 384.91
-2.87242 338.639
-2.87215 272.482
-2.87188 193.911
-2.8716 117.573
-2.87133 409.024
-2.87106 561.381
-2.87079 586.026
-2.87051 547.918
-2.87024 334.428
-2.86997 405.842
-2.8697 522.307
-2.86942 347.157
-2.86915 316.458
-2.86888 376.765
-2.86861 366.001
-2.86833 282.899
-2.86806 409.353
-2.86779 267.348
-2.86752 372.734
-2.86725 239.224
-2.86697 394.145
-2.8667 363.077
-2.86643 343.907
-2.86616 612.006
-2.86588 499.998
-2.86561 452.646
-2.86534 340.077
-2.86507 207.865
-2.86479 386.265
-2.86452 395.855
-2.86425 357.307
-2.86398 327.596
-2.8637 381.986
-2.86343 725.161
-2.86316 763.183
-2.86289 641.181
-2.86261 593.171
-2.86234 470.845
-2.86207 277.291
-2.8618 206.975
-2.86153 316.774
-2.86125 185.477
-2.86098 317.901
-2.86071 383.781
-2.86044 420.512
-2.86016 411.718
-2.85989 376.151
-2.85962 485.493
-2.85935 321.906
-2.85907 103.395
-2.8588 216.231
-2.85853 561.156
-2.85826 401.697
-2.85798 527.494
-2.85771 371.427
-2.85744 458.153
-2.85717 533.513
-2.85689 332.789
-2.85662 316.413
-2.85635 280.201
-2.85608 96.1768
-2.8558 160.138
-2.85553 294.693
-2.85526 264.913
-2.85499 425.333
-2.85472 599.154
-2.85444 334.442
-2.85417 497.826
-2.8539 258.173
-2.85363 311.853
-2.85335 368.425
-2.85308 498.959
-2.85281 231.345
-2.85254 208.241
-2.85226 344.407
-2.85199 737.932
-2.85172 609.011
-2.85145 481.038
-2.85117 509.565
-2.8509 544.143
-2.85063 238.714
-2.85036 262.958
-2.85008 326.114
-2.84981 281.545
-2.84954 185.092
-2.84927 284.541
-2.84899 467.339
-2.84872 509.186
-2.84845 542.529
-2.84818 461.809
-2.84791 396.797
-2.84763 297.946
-2.84736 413.671
-2.84709 474.686
-2.84682 288.998
-2.84654 260.15
-2.84627 394.194
-2.846 477.159
-2.84573 400.546
-2.84545 402.529
-2.84518 351.994
-2.84491 206.033
-2.84464 346.176
-2.84436 417.083
-2.84409 524.322
-2.84382 615.968
-2.84355 637.383
-2.84327 335.841
-2.843 437.541
-2.84273 669.569
-2.84246 404.703
-2.84219 456.405
-2.84191 410.785
-2.84164 544.937
-2.84137 581.89
-2.8411 404.56
-2.84082 525.6
-2.84055 607.691
-2.84028 477.419
-2.84001 508.606
-2.83973 486.631
-2.83946 727.053
-2.83919 690.029
-2.83892 589.504
-2.83864 696.037
-2.83837 610.654
-2.8381 497.503
-2.83783 446.689
-2.83755 378.379
-2.83728 304.764
-2.83701 562.556
-2.83674 606.522
-2.83646 288.587
-2.83619 154.669
-2.83592 349.283
-2.83565 187.991
-2.83538 456.461
-2.8351 412.898
-2.83483 445.782
-2.83456 202.354
-2.83429 185.015
-2.83401 251.435
-2.83374 324.246
-2.83347 648.214
-2.8332 606.388
-2.83292 542.971
-2.83265 387.378
-2.83238 151.01
-2.83211 461.242
-2.83183 502.324
-2.83156 669.784
-2.83129 445.003
-2.83102 305.366
-2.83074 89.4385
-2.83047 372.886
-2.8302 561.304
-2.82993 254.092
-2.82965 122.151
-2.82938 147.855
-2.82911 360.623
-2.82884 445.799
-2.82857 361.342
-2.82829 546.851
-2.82802 586.645
-2.82775 336.077
-2.82748 271.871
-2.8272 378.341
-2.82693 385.337
-2.82666 265.097
-2.82639 466.445
-2.82611 406.958
-2.82584 424.458
-2.82557 455.291
-2.8253 341.329
-2.82502 392.065
-2.82475 404.617
-2.82448 317.152
-2.82421 471.935
-2.82393 195.69
-2.82366 354.247
-2.82339 437.323
-2.82312 567.553
-2.82285 450.469
-2.82257 380.572
-2.8223 283.682
-2.82203 207.888
-2.82176 254.343
-2.82148 474.49
-2.82121 570.55
-2.82094 544.324
-2.82067 248.892
-2.82039 500.362
-2.82012 644.415
-2.81985 711.043
-2.81958 518.953
-2.8193 599.713
-2.81903 706.237
-2.81876 519.981
-2.81849 205.55
-2.81821 172.375
-2.81794 324.286
-2.81767 648.171
-2.8174 481.258
-2.81712 460.013
-2.81685 487.979
-2.81658 445.797
-2.81631 472.987
-2.81604 835.196
-2.81576 515.981
-2.81549 669.907
-2.81522 653.925
-2.81495 597.218
-2.81467 480.907
-2.8144 442.343
-2.81413 636.356
-2.81386 475.584
-2.81358 661.683
-2.81331 275.169
-2.81304 310.007
-2.81277 429.988
-2.81249 476.189
-2.81222 345.681
-2.81195 437.989
-2.81168 397.773
-2.8114 222.981
-2.81113 341.302
-2.81086 101.482
-2.81059 85.6927
-2.81031 266.256
-2.81004 410.984
-2.80977 484.769
-2.8095 608.847
-2.80923 366.403
-2.80895 231.063
-2.80868 280.613
-2.80841 371.455
-2.80814 239.33
-2.80786 409.968
-2.80759 367.607
-2.80732 251.473
-2.80705 567.984
-2.80677 574.675
-2.8065 294.883
-2.80623 431.072
-2.80596 594.885
-2.80568 681.136
-2.80541 763.552
-2.80514 505.426
-2.80487 260.021
-2.80459 284.747
-2.80432 274.649
-2.80405 458.88
-2.80378 474.994
-2.80351 572.327
-2.80323 457.709
-2.80296 453.249
-2.80269 375.802
-2.80242 329.756
-2.80214 354.422
-2.80187 236.324
-2.8016 344.282
-2.80133 243.393
-2.80105 452.723
-2.80078 414.217
-2.80051 394.094
-2.80024 181.522
-2.79996 155.072
-2.79969 228.957
-2.79942 260.948
-2.79915 598.587
-2.79887 322.677
-2.7986 179.337
-2.79833 588.959
-2.79806 671.613
-2.79778 469.534
-2.79751 531.194
-2.79724 541.614
-2.79697 422.202
-2.7967 233.543
-2.79642 539.507
-2.79615 571.156
-2.79588 336.607
-2.79561 532.161
-2.79533 540.018
-2.79506 616.511
-2.79479 425.051
-2.79452 279.566
-2.79424 424.669
-2.79397 516.902
-2.7937 500.942
-2.79343 536.707
-2.79315 627.001
-2.79288 343.777
-2.79261 298.1
-2.79234 313.703
-2.79206 456.295
-2.79179 579.094
-2.79152 351.88
-2.79125 303.169
-2.79098 406.918
-2.7907 607.518
-2.79043 698.356
-2.79016 382.965
-2.78989 517.966
-2.78961 490.819
-2.78934 484.056
-2.78907 569.813
-2.7888 562.175
-2.78852 535.363
-2.78825 789.952
-2.78798 398.814
-2.78771 455.928
-2.78743 497.905
-2.78716 293.385
-2.78689 400.563
-2.78662 384.564
-2.78634 565.334
-2.78607 567.465
-2.7858 322.151
-2.78553 654.762
-2.78525 562.289
-2.78498 196.525
-2.78471 198.51
-2.78444 327.799
-2.78417 574.351
-2.78389 661.438
-2.78362 683.176
-2.78335 651.907
-2.78308 664.189
-2.7828 510.614
-2.78253 441.305
-2.78226 446.611
-2.78199 356.273
-2.78171 334.708
-2.78144 686.909
-2.78117 552.293
-2.7809 324.039
-2.78062 117.352
-2.78035 317.506
-2.78008 355.696
-2.77981 571.083
-2.77953 402.868
-2.77926 342.083
-2.77899 558.548
-2.77872 333.192
-2.77844 401.289
-2.77817 608.981
-2.7779 548.201
-2.77763 295.215
-2.77736 360.281
-2.77708 411.292
-2.77681 417.806
-2.77654 604.933
-2.77627 777.83
-2.77599 766.416
-2.77572 482.961
-2.77545 363.366
-2.77518 444.068
-2.7749 354.673
-2.77463 246.519
-2.77436 396.719
-2.77409 300.436
-2.77381 530.874
-2.77354 653.693
-2.77327 547.481
-2.773 411.472
-2.77272 483.33
-2.77245 327.647
-2.77218 91.5902
-2.77191 346.372
-2.77164 438.686
-2.77136 173.298
-2.77109 384.422
-2.77082 286.211
-2.77055 187.432
-2.77027 368.128
-2.77 674.338
-2.76973 515.259
-2.76946 529.089
-2.76918 585.395
-2.76891 509.549
-2.76864 407.198
-2.76837 153.693
-2.76809 274.417
-2.76782 268.236
-2.76755 184.081
-2.76728 324.394
-2.767 691.223
-2.76673 585.693
-2.76646 561.85
-2.76619 784.048
-2.76591 826.348
-2.76564 425.754
-2.76537 502.673
-2.7651 711.305
-2.76483 792.481
-2.76455 704.789
-2.76428 567.101
-2.76401 546.56
-2.76374 501.447
-2.76346 182.405
-2.76319 166.891
-2.76292 269.72
-2.76265 286.152
-2.76237 307.94
-2.7621 407.242
-2.76183 474.624
-2.76156 410.079
-2.76128 328.589
-2.76101 147.416
-2.76074 99.7051
-2.76047 235.973
-2.76019 519.853
-2.75992 320.332
-2.75965 324.68
-2.75938 622.749
-2.7591 367.026
-2.75883 423.111
-2.75856 616.004
-2.75829 498.038
-2.75802 598.47
-2.75774 366.097
-2.75747 392.761
-2.7572 486.54
-2.75693 565.062
-2.75665 801.562
-2.75638 490.066
-2.75611 365.633
-2.75584 405.63
-2.75556 518.585
-2.75529 462.976
-2.75502 240.548
-2.75475 191.103
-2.75447 393.727
-2.7542 626.579
-2.75393 428.16
-2.75366 72.7391
-2.75338 180.331
-2.75311 339.59
-2.75284 338.144
-2.75257 550.145
-2.7523 625.671
-2.75202 364.639
-2.75175 354.284
-2.75148 212.281
-2.75121 512.372
-2.75093 790.573
-2.75066 573.368
-2.75039 475.33
-2.75012 589.985
-2.74984 430.5
-2.74957 258.408
-2.7493 437.064
-2.74903 226.777
-2.74875 251.964
-2.74848 261.925
-2.74821 342.236
-2.74794 163.835
-2.74766 102.666
-2.74739 345.14
-2.74712 493.386
-2.74685 238.085
-2.74657 225.81
-2.7463 349.047
-2.74603 689.231
-2.74576 510.685
-2.74549 511.165
-2.74521 427.253
-2.74494 395.663
-2.74467 475.194
-2.7444 350.015
-2.74412 278.93
-2.74385 395.276
-2.74358 282.32
-2.74331 255.329
-2.74303 572.087
-2.74276 584.274
-2.74249 558.815
-2.74222 404.51
-2.74194 422.023
-2.74167 346.215
-2.7414 212.107
-2.74113 395.927
-2.74085 234.759
-2.74058 213.752
-2.74031 335.528
-2.74004 421.451
-2.73976 247.805
-2.73949 495.978
-2.73922 300.059
-2.73895 580.383
-2.73868 603.871
-2.7384 619.16
-2.73813 512.939
-2.73786 614.141
-2.73759 361.907
-2.73731 265.79
-2.73704 343.271
-2.73677 358.552
-2.7365 657.121
-2.73622 492.767
-2.73595 606.007
-2.73568 636.021
-2.73541 830.796
-2.73513 709.112
-2.73486 491.886
-2.73459 490.057
-2.73432 382.762
-2.73404 224.52
-2.73377 271.516
-2.7335 237.164
-2.73323 103.3
-2.73296 145.018
-2.73268 406.143
-2.73241 708.158
-2.73214 757.011
-2.73187 511.388
-2.73159 767.249
-2.73132 661.946
-2.73105 478.364
-2.73078 508.443
-2.7305 522.002
-2.73023 591.483
-2.72996 759.969
-2.72969 472.141
-2.72941 290.639
-2.72914 175.263
-2.72887 524.277
-2.7286 154.677
-2.72832 18.1241
-2.72805 193.861
-2.72778 366.38
-2.72751 592.079
-2.72723 429.868
-2.72696 383.149
-2.72669 426.3
-2.72642 626.651
-2.72615 512.644
-2.72587 338.943
-2.7256 605.722
-2.72533 663.291
-2.72506 552.777
-2.72478 286.139
-2.72451 402.02
-2.72424 372.818
-2.72397 130.282
-2.72369 365.383
-2.72342 395.421
-2.72315 685.453
-2.72288 592.811
-2.7226 368.911
-2.72233 534.602
-2.72206 723.257
-2.72179 488.024
-2.72151 572.661
-2.72124 362.197
-2.72097 210.565
-2.7207 462.76
-2.72042 303.053
-2.72015 251.792
-2.71988 550.605
-2.71961 593.132
-2.71934 393.532
-2.71906 380.489
-2.71879 578.871
-2.71852 428.152
-2.71825 444.826
-2.71797 605.452
-2.7177 589.877
-2.71743 513.612
-2.71716 428.925
-2.71688 540.66
-2.71661 658.469
-2.71634 698.016
-2.71607 617.414
-2.71579 261.326
-2.71552 126.143
-2.71525 329.692
-2.71498 632.251
-2.7147 578.2
-2.71443 441.474
-2.71416 390.299
-2.71389 304.818
-2.71362 177.93
-2.71334 -91.6152
-2.71307 153.383
-2.7128 557.231
-2.71253 393.706
-2.71225 478.684
-2.71198 548.816
-2.71171 508.164
-2.71144 344.377
-2.71116 478.528
-2.71089 384.277
-2.71062 510.483
-2.71035 202.487
-2.71007 279.381
-2.7098 424.663
-2.70953 477.111
-2.70926 328.529
-2.70898 584.64
-2.70871 478.813
-2.70844 472.661
-2.70817 635.792
-2.70789 616.264
-2.70762 777.217
-2.70735 659.289
-2.70708 612.459
-2.70681 649.394
-2.70653 461.889
-2.70626 483.899
-2.70599 383.742
-2.70572 498.457
-2.70544 713.68
-2.70517 266.861
-2.7049 415.06
-2.70463 576.175
-2.70435 657.635
-2.70408 612.661
-2.70381 552.438
-2.70354 357.715
-2.70326 325.763
-2.70299 96.622
-2.70272 371.028
-2.70245 343.976
-2.70217 123.037
-2.7019 412.905
-2.70163 685.97
-2.70136 479.842
-2.70108 171.695
-2.70081 -118.435
-2.70054 188.208
-2.70027 126.185
-2.7 164.376
-2.69972 226.558
-2.69945 269.441
-2.69918 101.635
-2.69891 37.7629
-2.69863 121.82
-2.69836 377.839
-2.69809 766.728
-2.69782 501.552
-2.69754 529.289
-2.69727 424.838
-2.697 371.047
-2.69673 527.249
-2.69645 571.044
-2.69618 550.656
-2.69591 693.783
-2.69564 433.687
-2.69536 181.192
-2.69509 -151.001
-2.69482 130.692
-2.69455 468.45
-2.69428 655.256
-2.694 522.146
-2.69373 537.791
-2.69346 626.122
-2.69319 711.059
-2.69291 566.747
-2.69264 548.22
-2.69237 647.342
-2.6921 509.6
-2.69182 200.416
-2.69155 618.565
-2.69128 562.853
-2.69101 479.52
-2.69073 468.443
-2.69046 468.127
-2.69019 501.324
-2.68992 508.568
-2.68964 643.594
-2.68937 630.673
-2.6891 531.974
-2.68883 619.253
-2.68855 580.013
-2.68828 176.381
-2.68801 251.741
-2.68774 471.652
-2.68747 293.326
-2.68719 134.975
-2.68692 232.27
-2.68665 619.389
-2.68638 463.03
-2.6861 228.425
-2.68583 125.164
-2.68556 172.248
-2.68529 249.483
-2.68501 327.922
-2.68474 184.971
-2.68447 39.0265
-2.6842 428.449
-2.68392 397.004
-2.68365 159.61
-2.68338 350.974
-2.68311 610.462
-2.68283 601.21
-2.68256 505.889
-2.68229 132.882
-2.68202 241.151
-2.68175 366.317
-2.68147 246.923
-2.6812 391.25
-2.68093 137.421
-2.68066 306.308
-2.68038 391.763
-2.68011 372.93
-2.67984 258.519
-2.67957 211.77
-2.67929 364.533
-2.67902 147.619
-2.67875 352.196
-2.67848 852.213
-2.6782 555.036
-2.67793 228.503
-2.67766 447.333
-2.67739 650.989
-2.67711 307.258
-2.67684 160.57
-2.67657 278.367
-2.6763 282.495
-2.67602 267.466
-2.67575 87.2899
-2.67548 246.165
-2.67521 146.128
-2.67494 300.822
-2.67466 298.66
-2.67439 687.363
-2.67412 626.651
-2.67385 617.345
-2.67357 552.263
-2.6733 589.126
-2.67303 596.89
-2.67276 649.735
-2.67248 713.365
-2.67221 758.998
-2.67194 761.027
-2.67167 731.748
-2.67139 617.06
-2.67112 406.86
-2.67085 308.806
-2.67058 543.06
-2.6703 655.185
-2.67003 383.048
-2.66976 480.791
-2.66949 562.646
-2.66921 730.321
-2.66894 618.67
-2.66867 554.763
-2.6684 603.993
-2.66813 597.506
-2.66785 489.78
-2.66758 652.402
-2.66731 705.553
-2.66704 872.794
-2.66676 648.484
-2.66649 671.905
-2.66622 736.876
-2.66595 541.761
-2.66567 490.114
-2.6654 540.867
-2.66513 618.117
-2.66486 480.853
-2.66458 317.544
-2.66431 605.885
-2.66404 608.038
-2.66377 294.808
-2.66349 429.028
-2.66322 492.14
-2.66295 524.627
-2.66268 200.208
-2.66241 281.266
-2.66213 287.278
-2.66186 467.381
-2.66159 506.744
-2.66132 338.805
-2.66104 374.07
-2.66077 476.533
-2.6605 607.565
-2.66023 612.896
-2.65995 268.466
-2.65968 201.107
-2.65941 196.141
-2.65914 193.108
-2.65886 329.065
-2.65859 609.075
-2.65832 404.396
-2.65805 146.714
-2.65777 247.997
-2.6575 512.618
-2.65723 432.052
-2.65696 594.542
-2.65668 393.711
-2.65641 253.256
-2.65614 313.006
-2.65587 415.054
-2.6556 154.137
-2.65532 109.287
-2.65505 345.885
-2.65478 464.486
-2.65451 333.031
-2.65423 291.74
-2.65396 456.027
-2.65369 683.483
-2.65342 601.913
-2.65314 670.552
-2.65287 895.513
-2.6526 742.192
-2.65233 426.481
-2.65205 397.686
-2.65178 458.417
-2.65151 289.259
-2.65124 494.422
-2.65096 726.415
-2.65069 493.853
-2.65042 607.21
-2.65015 573.393
-2.64987 493.064
-2.6496 425.83
-2.64933 569.14
-2.64906 565.871
-2.64879 343.294
-2.64851 347.988
-2.64824 391.992
-2.64797 233.631
-2.6477 362.182
-2.64742 396.698
-2.64715 455.335
-2.64688 440.272
-2.64661 401.785
-2.64633 414.502
-2.64606 530.844
-2.64579 768.468
-2.64552 851.355
-2.64524 674.822
-2.64497 623.314
-2.6447 519.892
-2.64443 319.079
-2.64415 317.492
-2.64388 349.617
-2.64361 488.738
-2.64334 478.561
-2.64307 334.28
-2.64279 289.977
-2.64252 287.908
-2.64225 435.962
-2.64198 713.842
-2.6417 752.601
-2.64143 643.378
-2.64116 974.196
-2.64089 753.229
-2.64061 111.696
-2.64034 189.57
-2.64007 783.892
-2.6398 720.397
-2.63952 707.49
-2.63925 519.879
-2.63898 513.309
-2.63871 466.428
-2.63843 533.076
-2.63816 693.025
-2.63789 524.569
-2.63762 403.383
-2.63734 337.09
-2.63707 556.264
-2.6368 571.779
-2.63653 484.516
-2.63626 340.01
-2.63598 491.125
-2.63571 330.585
-2.63544 614.337
-2.63517 605.987
-2.63489 498.523
-2.63462 251.46
-2.63435 514.903
-2.63408 414.628
-2.6338 241.491
-2.63353 321.418
-2.63326 277.023
-2.63299 570.54
-2.63271 861.496
-2.63244 578.228
-2.63217 642.997
-2.6319 837.897
-2.63162 636.202
-2.63135 641.101
-2.63108 756.453
-2.63081 270.407
-2.63053 298.182
-2.63026 362.574
-2.62999 627.99
-2.62972 700.855
-2.62945 320.657
-2.62917 267.096
-2.6289 337.55
-2.62863 381.322
-2.62836 400.889
-2.62808 328.415
-2.62781 431.361
-2.62754 803.043
-2.62727 324.045
-2.62699 538.869
-2.62672 720.436
-2.62645 589.488
-2.62618 445.417
-2.6259 586.5
-2.62563 588.94
-2.62536 686.769
-2.62509 365.581
-2.62481 434.927
-2.62454 516.483
-2.62427 489.205
-2.624 310.087
-2.62373 575.995
-2.62345 632.923
-2.62318 494.134
-2.62291 695.024
-2.62264 437.458
-2.62236 569.143
-2.62209 581.464
-2.62182 112.575
-2.62155 249.167
-2.62127 104.901
-2.621 210.176
-2.62073 90.1033
-2.62046 521.614
-2.62018 713.058
-2.61991 658.175
-2.61964 766.019
-2.61937 520.053
-2.61909 176.035
-2.61882 372.146
-2.61855 453.492
-2.61828 445.938
-2.618 373.344
-2.61773 494.065
-2.61746 796.324
-2.61719 498.547
-2.61692 379.302
-2.61664 533.144
-2.61637 828.588
-2.6161 572.227
-2.61583 318.684
-2.61555 406.902
-2.61528 461.979
-2.61501 501.171
-2.61474 274.209
-2.61446 84.9953
-2.61419 652.732
-2.61392 714.327
-2.61365 728.615
-2.61337 840.158
-2.6131 626.907
-2.61283 537.231
-2.61256 640.554
-2.61228 619.283
-2.61201 538.719
-2.61174 633.346
-2.61147 435.705
-2.61119 372.73
-2.61092 517.572
-2.61065 688.617
-2.61038 338.062
-2.61011 401.669
-2.60983 666.617
-2.60956 480.461
-2.60929 442.851
-2.60902 289.741
-2.60874 474.399
-2.60847 389.644
-2.6082 408.395
-2.60793 242.182
-2.60765 667.332
-2.60738 474.022
-2.60711 645.177
-2.60684 610.522
-2.60656 553.585
-2.60629 596.661
-2.60602 401.014
-2.60575 428.034
-2.60547 181.957
-2.6052 262.001
-2.60493 555.189
-2.60466 659.308
-2.60439 843.503
-2.60411 705.555
-2.60384 713.945
-2.60357 673.347
-2.6033 570.987
-2.60302 613.931
-2.60275 502.11
-2.60248 263.659
-2.60221 281.001
-2.60193 375.443
-2.60166 401.157
-2.60139 586.337
-2.60112 763.032
-2.60084 510.087
-2.60057 656.662
-2.6003 407.395
-2.60003 447.292
-2.59975 676.031
-2.59948 607.017
-2.59921 483.289
-2.59894 705.069
-2.59866 609.414
-2.59839 472.737
-2.59812 589.249
-2.59785 517.14
-2.59758 377.561
-2.5973 486.232
-2.59703 306.32
-2.59676 231.606
-2.59649 555.696
-2.59621 452.625
-2.59594 812.427
-2.59567 479.033
-2.5954 537.653
-2.59512 551.545
-2.59485 683.735
-2.59458 751.666
-2.59431 537.225
-2.59403 574.98
-2.59376 430.051
-2.59349 263.292
-2.59322 332.543
-2.59294 648.462
-2.59267 578.133
-2.5924 446.866
-2.59213 296.896
-2.59185 404.919
-2.59158 503.628
-2.59131 471.279
-2.59104 469.282
-2.59077 277.26
-2.59049 345.572
-2.59022 819.128
-2.58995 701.343
-2.58968 534.517
-2.5894 919.597
-2.58913 681.083
-2.58886 778.926
-2.58859 576.882
-2.58831 391.959
-2.58804 342.027
-2.58777 94.8811
-2.5875 -48.0942
-2.58722 21.0007
-2.58695 240.325
-2.58668 269.121
-2.58641 431.832
-2.58613 289.094
-2.58586 67.8444
-2.58559 154.934
-2.58532 456.996
-2.58505 650.411
-2.58477 482.416
-2.5845 529.768
-2.58423 216.628
-2.58396 319.171
-2.58368 526.627
-2.58341 700.376
-2.58314 617.424
-2.58287 756.492
-2.58259 754.814
-2.58232 709.686
-2.58205 513.805
-2.58178 415.987
-2.5815 545.408
-2.58123 452.788
-2.58096 301.921
-2.58069 194.661
-2.58041 263.733
-2.58014 661.288
-2.57987 727.304
-2.5796 659.316
-2.57932 582.073
-2.57905 465.22
-2.57878 353.77
-2.57851 362.731
-2.57824 484.948
-2.57796 417.544
-2.57769 372.702
-2.57742 358.774
-2.57715 635.342
-2.57687 328.081
-2.5766 509.208
-2.57633 802.546
-2.57606 504.832
-2.57578 619.792
-2.57551 787.02
-2.57524 489.093
-2.57497 513.961
-2.57469 397.05
-2.57442 212.409
-2.57415 246.258
-2.57388 566.835
-2.5736 506.161
-2.57333 394.703
-2.57306 673.673
-2.57279 773.291
-2.57252 393.499
-2.57224 332.745
-2.57197 420.738
-2.5717 421.666
-2.57143 398.026
-2.57115 491.089
-2.57088 403.255
-2.57061 312.92
-2.57034 353.754
-2.57006 436.14
-2.56979 445.112
-2.56952 472.207
-2.56925 469.129
-2.56897 576.744
-2.5687 383.291
-2.56843 496.167
-2.56816 471.652
-2.56788 713.163
-2.56761 789.094
-2.56734 667.433
-2.56707 601.393
-2.56679 263.938
-2.56652 189.141
-2.56625 332.514
-2.56598 136.119
-2.56571 98.6652
-2.56543 396.078
-2.56516 543.349
-2.56489 735.782
-2.56462 448.436
-2.56434 454.264
-2.56407 326.75
-2.5638 443.391
-2.56353 514.565
-2.56325 460.968
-2.56298 790.89
-2.56271 784.311
-2.56244 675.558
-2.56216 622.362
-2.56189 485.428
-2.56162 258.897
-2.56135 272.424
-2.56107 186.126
-2.5608 226.473
-2.56053 272.195
-2.56026 110.465
-2.55998 391.001
-2.55971 482.201
-2.55944 394.656
-2.55917 618
-2.5589 807.467
-2.55862 663.813
-2.55835 464.595
-2.55808 612.104
-2.55781 488.918
-2.55753 531.027
-2.55726 549.657
-2.55699 631.318
-2.55672 440.894
-2.55644 474.011
-2.55617 272.873
-2.5559 151.414
-2.55563 433.325
-2.55535 365.845
-2.55508 162.178
-2.55481 405.439
-2.55454 456.838
-2.55426 492.728
-2.55399 448.168
-2.55372 318.313
-2.55345 397.422
-2.55318 443.302
-2.5529 408.872
-2.55263 252.428
-2.55236 355.236
-2.55209 433.356
-2.55181 444.733
-2.55154 435.022
-2.55127 510.909
-2.551 666.101
-2.55072 565.291
-2.55045 626.467
-2.55018 744.638
-2.54991 331.687
-2.54963 112.098
-2.54936 346.573
-2.54909 732.942
-2.54882 748.534
-2.54854 476.508
-2.54827 280.389
-2.548 422.631
-2.54773 408.689
-2.54745 354.098
-2.54718 298.888
-2.54691 686.776
-2.54664 736.365
-2.54637 546.926
-2.54609 600.207
-2.54582 492.085
-2.54555 632.196
-2.54528 595.702
-2.545 631.659
-2.54473 449.649
-2.54446 541.551
-2.54419 376.06
-2.54391 608.311
-2.54364 526.394
-2.54337 493.436
-2.5431 801.8
-2.54282 664.689
-2.54255 718.804
-2.54228 818.191
-2.54201 759.874
-2.54173 667.211
-2.54146 614.529
-2.54119 780.361
-2.54092 619.586
-2.54064 604.153
-2.54037 564.373
-2.5401 562.449
-2.53983 399.446
-2.53956 116.955
-2.53928 44.2714
-2.53901 452.984
-2.53874 387.321
-2.53847 452.521
-2.53819 690.163
-2.53792 548.899
-2.53765 536.678
-2.53738 410.194
-2.5371 83.6208
-2.53683 227.28
-2.53656 466.295
-2.53629 588.907
-2.53601 452.422
-2.53574 444.073
-2.53547 475.989
-2.5352 557.046
-2.53492 753.244
-2.53465 743.784
-2.53438 799.201
-2.53411 642.396
-2.53384 603.052
-2.53356 295.624
-2.53329 335.389
-2.53302 392.288
-2.53275 562.359
-2.53247 524.146
-2.5322 577.148
-2.53193 389.832
-2.53166 492.335
-2.53138 266.957
-2.53111 631.329
-2.53084 388.197
-2.53057 268.337
-2.53029 410.18
-2.53002 420.586
-2.52975 260.678
-2.52948 93.6917
-2.5292 171.403
-2.52893 424.359
-2.52866 565.571
-2.52839 728.074
-2.52811 846.885
-2.52784 454.256
-2.52757 489.337
-2.5273 586.065
-2.52703 471.712
-2.52675 512.898
-2.52648 370.303
-2.52621 251.233
-2.52594 405.052
-2.52566 523.244
-2.52539 557.43
-2.52512 514.439
-2.52485 496.781
-2.52457 356.898
-2.5243 410.696
-2.52403 749.24
-2.52376 511.051
-2.52348 192.906
-2.52321 287.095
-2.52294 769.868
-2.52267 508.877
-2.52239 634.076
-2.52212 770.695
-2.52185 734.216
-2.52158 457.96
-2.5213 656.724
-2.52103 431.698
-2.52076 574.701
-2.52049 526.407
-2.52022 486.819
-2.51994 697.414
-2.51967 377.56
-2.5194 260.594
-2.51913 300.024
-2.51885 319.89
-2.51858 531.618
-2.51831 728.739
-2.51804 658.452
-2.51776 589.23
-2.51749 529.462
-2.51722 504.335
-2.51695 415.62
-2.51667 584.723
-2.5164 627.481
-2.51613 471.89
-2.51586 416.826
-2.51558 390.534
-2.51531 423.546
-2.51504 512.107
-2.51477 160.1
-2.5145 196.675
-2.51422 339.355
-2.51395 339.04
-2.51368 134.893
-2.51341 516.813
-2.51313 502.408
-2.51286 440.784
-2.51259 441.291
-2.51232 624.942
-2.51204 346.694
-2.51177 120.319
-2.5115 267.267
-2.51123 259.081
-2.51095 593.525
-2.51068 666.672
-2.51041 436.547
-2.51014 348.43
-2.50986 501.528
-2.50959 408.428
-2.50932 483.708
-2.50905 584.941
-2.50877 373.086
-2.5085 374.669
-2.50823 504.392
-2.50796 638.644
-2.50769 771.174
-2.50741 709.818
-2.50714 671.719
-2.50687 637.309
-2.5066 469.613
-2.50632 507.563
-2.50605 576.536
-2.50578 645.92
-2.50551 535.039
-2.50523 495.624
-2.50496 668.563
-2.50469 495.073
-2.50442 369.272
-2.50414 683.46
-2.50387 826.916
-2.5036 926.051
-2.50333 472.767
-2.50305 -48.3184
-2.50278 250.649
-2.50251 477.223
-2.50224 554.764
-2.50196 304.455
-2.50169 297.4
-2.50142 280.132
-2.50115 304.873
-2.50088 454.084
-2.5006 261.352
-2.50033 682.229
-2.50006 644.551
-2.49979 577.978
-2.49951 595.751
-2.49924 673.405
-2.49897 683.77
-2.4987 377.714
-2.49842 328.214
-2.49815 490.192
-2.49788 634.841
-2.49761 356.278
-2.49733 286.546
-2.49706 536.803
-2.49679 450.983
-2.49652 378.684
-2.49624 601.742
-2.49597 606.399
-2.4957 477.422
-2.49543 656.967
-2.49516 682.587
-2.49488 656.104
-2.49461 624.569
-2.49434 301.023
-2.49407 451.872
-2.49379 305.167
-2.49352 121.853
-2.49325 306.318
-2.49298 305.656
-2.4927 548.346
-2.49243 931.937
-2.49216 884.812
-2.49189 291.351
-2.49161 274.571
-2.49134 619.334
-2.49107 594.996
-2.4908 604.389
-2.49052 466.814
-2.49025 600.952
-2.48998 569.205
-2.48971 551.798
-2.48943 580.273
-2.48916 507.95
-2.48889 649.988
-2.48862 579.372
-2.48835 512.183
-2.48807 539.879
-2.4878 281.133
-2.48753 459.998
-2.48726 329.845
-2.48698 426.29
-2.48671 356.703
-2.48644 303.401
-2.48617 361.552
-2.48589 480.519
-2.48562 711.811
-2.48535 433.52
-2.48508 386.195
-2.4848 368.918
-2.48453 299.653
-2.48426 257.018
-2.48399 420.766
-2.48371 583.309
-2.48344 610.074
-2.48317 360.257
-2.4829 453.189
-2.48262 312.196
-2.48235 405.914
-2.48208 608.754
-2.48181 303.969
-2.48154 355.847
-2.48126 257.783
-2.48099 589.332
-2.48072 374.316
-2.48045 362.755
-2.48017 461.156
-2.4799 528.814
-2.47963 776.991
-2.47936 812.558
-2.47908 965.442
-2.47881 818.019
-2.47854 800.311
-2.47827 1058.08
-2.47799 737.879
-2.47772 421.224
-2.47745 216.722
-2.47718 -49.054
-2.4769 437.979
-2.47663 426.899
-2.47636 295.009
-2.47609 474.428
-2.47582 360.554
-2.47554 363.199
-2.47527 682.09
-2.475 343.773
-2.47473 242.367
-2.47445 394.415
-2.47418 527.981
-2.47391 485.551
-2.47364 506.073
-2.47336 514.318
-2.47309 770.758
-2.47282 554.663
-2.47255 757.146
-2.47227 471.859
-2.472 237.158
-2.47173 509.437
-2.47146 372.56
-2.47118 169.799
-2.47091 301.205
-2.47064 192.616
-2.47037 308.748
-2.47009 526.929
-2.46982 540.469
-2.46955 308.252
-2.46928 560.509
-2.46901 893.576
-2.46873 538.448
-2.46846 385.985
-2.46819 387.203
-2.46792 460.965
-2.46764 706.361
-2.46737 699.904
-2.4671 464.22
-2.46683 449.242
-2.46655 443.899
-2.46628 489.629
-2.46601 385.029
-2.46574 375.587
-2.46546 710.368
-2.46519 454.626
-2.46492 577.788
-2.46465 559.353
-2.46437 615.949
-2.4641 660.056
-2.46383 543.634
-2.46356 109.436
-2.46329 69.6784
-2.46301 451.843
-2.46274 547.694
-2.46247 113.88
-2.4622 205.903
-2.46192 550.645
-2.46165 646.096
-2.46138 579.609
-2.46111 375.351
-2.46083 403.573
-2.46056 629.62
-2.46029 389.142
-2.46002 363.622
-2.45974 510.104
-2.45947 421.544
-2.4592 172.922
-2.45893 340.92
-2.45865 369.295
-2.45838 428.295
-2.45811 596.64
-2.45784 437.56
-2.45756 81.0081
-2.45729 6.00717
-2.45702 499.274
-2.45675 443.039
-2.45648 601.995
-2.4562 456.995
-2.45593 631.004
-2.45566 398.155
-2.45539 185.329
-2.45511 204.633
-2.45484 332.751
-2.45457 451.838
-2.4543 525.811
-2.45402 588.348
-2.45375 440.005
-2.45348 568.599
-2.45321 391.163
-2.45293 498.001
-2.45266 360.311
-2.45239 288.298
-2.45212 448.404
-2.45184 445.862
-2.45157 622.222
-2.4513 416.573
-2.45103 452.23
-2.45075 790.784
-2.45048 873.035
-2.45021 1048.44
-2.44994 674.71
-2.44967 405.393
-2.44939 653.011
-2.44912 763.247
-2.44885 663.74
-2.44858 373.282
-2.4483 324.116
-2.44803 491.797
-2.44776 427.355
-2.44749 511.641
-2.44721 504.744
-2.44694 358.16
-2.44667 328.104
-2.4464 262.887
-2.44612 529.856
-2.44585 712.432
-2.44558 955.371
-2.44531 611.87
-2.44503 374.917
-2.44476 491.64
-2.44449 418.349
-2.44422 765.941
-2.44395 775.126
-2.44367 603.418
-2.4434 685.806
-2.44313 562.567
-2.44286 604.131
-2.44258 438.362
-2.44231 453
-2.44204 452.696
-2.44177 657.898
-2.44149 641.18
-2.44122 734.972
-2.44095 658.918
-2.44068 628.908
-2.4404 239.543
-2.44013 240.836
-2.43986 433.658
-2.43959 578.885
-2.43931 596.935
-2.43904 542.109
-2.43877 569.185
-2.4385 290.199
-2.43822 291.262
-2.43795 297.535
-2.43768 507.387
-2.43741 660.701
-2.43714 728.193
-2.43686 457.967
-2.43659 406.351
-2.43632 538.404
-2.43605 326.037
-2.43577 447.68
-2.4355 359.433
-2.43523 347.366
-2.43496 323.954
-2.43468 537.194
-2.43441 483.594
-2.43414 280.899
-2.43387 59.2307
-2.43359 42.8273
-2.43332 478.456
-2.43305 592.716
-2.43278 528.582
-2.4325 436.518
-2.43223 247.925
-2.43196 336.006
-2.43169 316.032
-2.43141 283.839
-2.43114 551.265
-2.43087 687.533
-2.4306 647.442
-2.43033 421.71
-2.43005 663.307
-2.42978 737.642
-2.42951 699.148
-2.42924 605.842
-2.42896 542.082
-2.42869 548.658
-2.42842 374.221
-2.42815 307.109
-2.42787 325.938
-2.4276 382.471
-2.42733 530.504
-2.42706 350.935
-2.42678 513.656
-2.42651 637.248
-2.42624 425.936
-2.42597 715.495
-2.42569 783.776
-2.42542 694.658
-2.42515 807.296
-2.42488 726.704
-2.42461 668.588
-2.42433 265.653
-2.42406 123.664
-2.42379 452.572
-2.42352 639.415
-2.42324 757.223
-2.42297 762.395
-2.4227 762.33
-2.42243 715.355
-2.42215 531.33
-2.42188 363.62
-2.42161 124.559
-2.42134 203.511
-2.42106 393.547
-2.42079 458.57
-2.42052 554.358
-2.42025 482.086
-2.41997 652.012
-2.4197 373.966
-2.41943 629.193
-2.41916 864.924
-2.41888 787.805
-2.41861 728.844
-2.41834 511.17
-2.41807 472.325
-2.4178 689.882
-2.41752 440.303
-2.41725 437.586
-2.41698 320.584
-2.41671 39.9019
-2.41643 343.176
-2.41616 515.877
-2.41589 544.297
-2.41562 594.492
-2.41534 717.8
-2.41507 692.521
-2.4148 414.074
-2.41453 562.128
-2.41425 737.763
-2.41398 330.923
-2.41371 218.301
-2.41344 550.013
-2.41316 495.164
-2.41289 543.47
-2.41262 564.348
-2.41235 582.608
-2.41207 873.696
-2.4118 717.223
-2.41153 387.86
-2.41126 219.854
-2.41099 403.681
-2.41071 523.755
-2.41044 455.256
-2.41017 536.246
-2.4099 478.977
-2.40962 266.131
-2.40935 61.6921
-2.40908 141.092
-2.40881 510.31
-2.40853 429.128
-2.40826 229.611
-2.40799 353.995
-2.40772 272.229
-2.40744 389.659
[truncated: 63,536 more rows]

## Sheet: Figure 4a_pristine resin
-3.86256 503.745
-3.86226 458.937
-3.86195 425.142
-3.86164 392.718
-3.86134 359.953
-3.86103 342.901
-3.86073 349.412
-3.86042 365.37
-3.86012 373.271
-3.85981 371.195
-3.8595 366.916
-3.8592 363.211
-3.85889 355.145
-3.85859 338.743
-3.85828 318.58
-3.85798 306.905
-3.85767 313.666
-3.85737 336.732
-3.85706 365.346
-3.85675 391.172
-3.85645 408.568
-3.85614 406.478
-3.85584 375.699
-3.85553 329.641
-3.85523 300.906
-3.85492 305.299
-3.85462 323.23
-3.85431 329.449
-3.854 326.16
-3.8537 330.113
-3.85339 341.511
-3.85309 349.546
-3.85278 358.093
-3.85248 378.943
-3.85217 404.504
-3.85186 415.743
-3.85156 418.12
-3.85125 439.532
-3.85095 484.208
-3.85064 517.169
-3.85034 509.238
-3.85003 475.419
-3.84973 450.966
-3.84942 445.808
-3.84911 442.192
-3.84881 425.741
-3.8485 398.639
-3.8482 368.369
-3.84789 341.516
-3.84759 327.472
-3.84728 333.807
-3.84697 356.229
-3.84667 381.038
-3.84636 398.297
-3.84606 407.287
-3.84575 410.679
-3.84545 409.802
-3.84514 404.64
-3.84484 394.428
-3.84453 380.844
-3.84422 370.563
-3.84392 369.532
-3.84361 372.73
-3.84331 367.529
-3.843 350.493
-3.8427 332.073
-3.84239 320.392
-3.84209 311.364
-3.84178 302.592
-3.84147 305.56
-3.84117 330.406
-3.84086 364.176
-3.84056 380.601
-3.84025 370.83
-3.83995 352.869
-3.83964 348.772
-3.83933 362.931
-3.83903 385.135
-3.83872 405.034
-3.83842 417.506
-3.83811 420.195
-3.83781 414.02
-3.8375 405.85
-3.8372 405.112
-3.83689 413.353
-3.83658 418.327
-3.83628 403.393
-3.83597 366.796
-3.83567 328.44
-3.83536 312.128
-3.83506 322.353
-3.83475 344.853
-3.83445 367.095
-3.83414 388.138
-3.83383 406.982
-3.83353 414.869
-3.83322 405.836
-3.83292 386.25
-3.83261 365.328
-3.83231 344.385
-3.832 324.793
-3.83169 319.842
-3.83139 343.141
-3.83108 385.476
-3.83078 415.546
-3.83047 409.617
-3.83017 375.469
-3.82986 342.836
-3.82956 333.89
-3.82925 345.636
-3.82894 359.829
-3.82864 365.476
-3.82833 367.435
-3.82803 372.686
-3.82772 375.441
-3.82742 364.686
-3.82711 344.415
-3.82681 334.217
-3.8265 346.163
-3.82619 371.68
-3.82589 397.627
-3.82558 424.367
-3.82528 457.03
-3.82497 487.099
-3.82467 497.545
-3.82436 484.172
-3.82405 459.769
-3.82375 436.683
-3.82344 417.435
-3.82314 403.671
-3.82283 401.418
-3.82253 409.559
-3.82222 413.696
-3.82192 401.519
-3.82161 380.744
-3.8213 371.169
-3.821 378.545
-3.82069 387.011
-3.82039 380.944
-3.82008 367.648
-3.81978 368.229
-3.81947 388.423
-3.81917 409.12
-3.81886 410.25
-3.81855 397.237
-3.81825 394.656
-3.81794 414.87
-3.81764 442.111
-3.81733 450.895
-3.81703 434.979
-3.81672 413.255
-3.81641 406.933
-3.81611 415.229
-3.8158 417.723
-3.8155 401.952
-3.81519 382.919
-3.81489 386.067
-3.81458 412.425
-3.81428 432.996
-3.81397 422.692
-3.81366 388.794
-3.81336 357.719
-3.81305 345.383
-3.81275 352.632
-3.81244 378.66
-3.81214 419.875
-3.81183 458.836
-3.81153 473.011
-3.81122 456.759
-3.81091 424.159
-3.81061 391.94
-3.8103 369.856
-3.81 361.811
-3.80969 361.715
-3.80939 355.86
-3.80908 346.599
-3.80877 362.542
-3.80847 420.139
-3.80816 484.365
-3.80786 502.725
-3.80755 477.223
-3.80725 463.421
-3.80694 489.824
-3.80664 518.275
-3.80633 502.694
-3.80602 450.275
-3.80572 398.839
-3.80541 365.401
-3.80511 346.559
-3.8048 343.883
-3.8045 355.622
-3.80419 362.317
-3.80388 351.769
-3.80358 341.601
-3.80327 349.918
-3.80297 361.55
-3.80266 354.146
-3.80236 338.009
-3.80205 335.089
-3.80175 338.299
-3.80144 331.186
-3.80113 332.073
-3.80083 370.315
-3.80052 427.356
-3.80022 450.976
-3.79991 429.512
-3.79961 402.561
-3.7993 395.923
-3.799 393.584
-3.79869 386.834
-3.79838 397.818
-3.79808 432.882
-3.79777 457
-3.79747 445.929
-3.79716 426.667
-3.79686 432.809
-3.79655 450.795
-3.79624 445.013
-3.79594 414.35
-3.79563 388.004
-3.79533 379.139
-3.79502 376.51
-3.79472 374.895
-3.79441 382.916
-3.79411 401.638
-3.7938 418.744
-3.79349 425.369
-3.79319 422.821
-3.79288 413.908
-3.79258 399.166
-3.79227 380.226
-3.79197 359.515
-3.79166 341.822
-3.79136 339.482
-3.79105 362.366
-3.79074 397.725
-3.79044 417.051
-3.79013 412.006
-3.78983 404.649
-3.78952 411.257
-3.78922 419.133
-3.78891 416.698
-3.7886 421.678
-3.7883 452.466
-3.78799 489.721
-3.78769 497.492
-3.78738 473.673
-3.78708 450.035
-3.78677 447.531
-3.78647 458.282
-3.78616 469.919
-3.78585 482.14
-3.78555 496.32
-3.78524 509.217
-3.78494 518.298
-3.78463 518.897
-3.78433 499.967
-3.78402 461.55
-3.78372 429.784
-3.78341 432.081
-3.7831 460.019
-3.7828 480.182
-3.78249 479.419
-3.78219 472.804
-3.78188 466.443
-3.78158 443.656
-3.78127 399.286
-3.78096 360.54
-3.78066 355.29
-3.78035 377.252
-3.78005 400.122
-3.77974 413.318
-3.77944 425.948
-3.77913 443.654
-3.77883 458.501
-3.77852 460.846
-3.77821 451.65
-3.77791 441.333
-3.7776 440.718
-3.7773 450.705
-3.77699 458.802
-3.77669 449.625
-3.77638 421.16
-3.77608 387.946
-3.77577 367.867
-3.77546 369.903
-3.77516 391.879
-3.77485 422.572
-3.77455 447.353
-3.77424 459.992
-3.77394 468.286
-3.77363 480.156
-3.77332 488.597
-3.77302 481.438
-3.77271 463.533
-3.77241 455.258
-3.7721 466.996
-3.7718 488.507
-3.77149 506.24
-3.77119 515.939
-3.77088 515.985
-3.77057 502.017
-3.77027 477.741
-3.76996 459.281
-3.76966 459.85
-3.76935 475.517
-3.76905 490.432
-3.76874 490.318
-3.76844 471.781
-3.76813 447.198
-3.76782 439.385
-3.76752 456.658
-3.76721 473.082
-3.76691 453.808
-3.7666 405.362
-3.7663 379.305
-3.76599 412.176
-3.76568 482.046
-3.76538 540.605
-3.76507 569.313
-3.76477 580.265
-3.76446 579.15
-3.76416 560.043
-3.76385 531.635
-3.76355 514.932
-3.76324 510.782
-3.76293 499.854
-3.76263 482.281
-3.76232 486.214
-3.76202 519.849
-3.76171 543.904
-3.76141 518.301
-3.7611 457.045
-3.76079 405.471
-3.76049 376.704
-3.76018 348.298
-3.75988 319.063
-3.75957 325.965
-3.75927 387.08
-3.75896 460.703
-3.75866 490.147
-3.75835 470.349
-3.75804 443.629
-3.75774 441.667
-3.75743 460.678
-3.75713 487.528
-3.75682 517.911
-3.75652 543.329
-3.75621 545.94
-3.75591 518.882
-3.7556 475.665
-3.75529 431.875
-3.75499 392.675
-3.75468 365.329
-3.75438 365.461
-3.75407 398.37
-3.75377 446.307
-3.75346 485.011
-3.75315 502.274
-3.75285 494.473
-3.75254 463.142
-3.75224 425.804
-3.75193 411.977
-3.75163 430.424
-3.75132 453.881
-3.75102 452.778
-3.75071 430.693
-3.7504 409.126
-3.7501 393.468
-3.74979 378.332
-3.74949 372.879
-3.74918 389.952
-3.74888 416.733
-3.74857 427.498
-3.74827 424.445
-3.74796 434.543
-3.74765 463.194
-3.74735 484.124
-3.74704 483.55
-3.74674 482.214
-3.74643 497.078
-3.74613 510.965
-3.74582 503.42
-3.74551 488.616
-3.74521 493.718
-3.7449 513.253
-3.7446 513.97
-3.74429 480.808
-3.74399 434.247
-3.74368 401.821
-3.74338 391.428
-3.74307 394.902
-3.74276 402.845
-3.74246 410.254
-3.74215 417.134
-3.74185 426.42
-3.74154 436.624
-3.74124 439.015
-3.74093 428.942
-3.74063 415.582
-3.74032 411.6
-3.74001 417.04
-3.73971 423.689
-3.7394 430.076
-3.7391 439.598
-3.73879 447.186
-3.73849 445.163
-3.73818 442.233
-3.73787 457.09
-3.73757 486.594
-3.73726 499.821
-3.73696 478.722
-3.73665 448.706
-3.73635 447.585
-3.73604 472.509
-3.73574 484.304
-3.73543 465.67
-3.73512 446.833
-3.73482 459.896
-3.73451 491.091
-3.73421 502.329
-3.7339 486.651
-3.7336 475.007
-3.73329 491.582
-3.73299 528.696
-3.73268 567.128
-3.73237 594.815
-3.73207 599.363
-3.73176 571.123
-3.73146 527.803
-3.73115 510.422
-3.73085 533.627
-3.73054 560.927
-3.73023 551.874
-3.72993 517.054
-3.72962 497.959
-3.72932 506.813
-3.72901 517.914
-3.72871 510.865
-3.7284 489.837
-3.7281 463.715
-3.72779 438.935
-3.72748 431.347
-3.72718 451.509
-3.72687 474.544
-3.72657 461.905
-3.72626 421.629
-3.72596 409.803
-3.72565 454.044
-3.72535 511.753
-3.72504 529.374
-3.72473 510.433
-3.72443 492.101
-3.72412 480.36
-3.72382 451.241
-3.72351 404.076
-3.72321 370.73
-3.7229 370.141
-3.72259 388.009
-3.72229 407.91
-3.72198 432.221
-3.72168 460.138
-3.72137 470.609
-3.72107 446.129
-3.72076 399.762
-3.72046 362.006
-3.72015 347.249
-3.71984 346.506
-3.71954 348.307
-3.71923 354.363
-3.71893 372.916
-3.71862 404.137
-3.71832 438.149
-3.71801 465.534
-3.7177 485.7
-3.7174 502.409
-3.71709 513.767
-3.71679 512.321
-3.71648 494.851
-3.71618 466.682
-3.71587 435.033
-3.71557 403.792
-3.71526 376.286
-3.71495 356.802
-3.71465 347.877
-3.71434 350.828
-3.71404 369.543
-3.71373 404.885
-3.71343 443.345
-3.71312 461.301
-3.71282 446.484
-3.71251 409.823
-3.7122 373.761
-3.7119 355.724
-3.71159 363.444
-3.71129 394.351
-3.71098 433.895
-3.71068 462.28
-3.71037 470.245
-3.71006 463.48
-3.70976 451.833
-3.70945 442.085
-3.70915 439.267
-3.70884 442.289
-3.70854 439.525
-3.70823 424.461
-3.70793 414.923
-3.70762 435.856
-3.70731 480.289
-3.70701 512.19
-3.7067 515.4
-3.7064 513.768
-3.70609 529.156
-3.70579 546.571
-3.70548 541.25
-3.70518 516.485
-3.70487 490.185
-3.70456 464.5
-3.70426 437.478
-3.70395 427.973
-3.70365 457.094
-3.70334 512.339
-3.70304 558.66
-3.70273 580.06
-3.70242 584.391
-3.70212 573.904
-3.70181 540.92
-3.70151 492.837
-3.7012 454.242
-3.7009 439.431
-3.70059 441.79
-3.70029 451.287
-3.69998 464.563
-3.69967 478.52
-3.69937 491.414
-3.69906 506.424
-3.69876 518.628
-3.69845 507.142
-3.69815 462.218
-3.69784 410.078
-3.69754 383.844
-3.69723 378.509
-3.69692 366.045
-3.69662 348.982
-3.69631 359.981
-3.69601 405.185
-3.6957 446.971
-3.6954 455.362
-3.69509 443.704
-3.69478 440.261
-3.69448 452.97
-3.69417 476.549
-3.69387 506.038
-3.69356 527.159
-3.69326 518.74
-3.69295 483.128
-3.69265 452.932
-3.69234 452.084
-3.69203 471.664
-3.69173 496.856
-3.69142 529.809
-3.69112 568.214
-3.69081 589.014
-3.69051 580.378
-3.6902 566.796
-3.6899 574.39
-3.68959 589.453
-3.68928 581.81
-3.68898 554.19
-3.68867 536.054
-3.68837 535.853
-3.68806 532.789
-3.68776 516.01
-3.68745 503.531
-3.68714 514.748
-3.68684 544.297
-3.68653 569.519
-3.68623 571.835
-3.68592 548.263
-3.68562 513.667
-3.68531 491.489
-3.68501 492.957
-3.6847 505.914
-3.68439 512.102
-3.68409 509.932
-3.68378 509.436
-3.68348 512.376
-3.68317 512.736
-3.68287 513.265
-3.68256 523.132
-3.68226 537.716
-3.68195 538.545
-3.68164 520.266
-3.68134 504.221
-3.68103 513.071
-3.68073 538.175
-3.68042 546.11
-3.68012 522.187
-3.67981 494.783
-3.6795 501.908
-3.6792 537.834
-3.67889 555.979
-3.67859 534.081
-3.67828 509.883
-3.67798 527.368
-3.67767 569.45
-3.67737 583.729
-3.67706 564.319
-3.67675 557.593
-3.67645 580.948
-3.67614 590.061
-3.67584 551.237
-3.67553 499.184
-3.67523 485.064
-3.67492 504
-3.67461 518.841
-3.67431 527.259
-3.674 552.991
-3.6737 585.541
-3.67339 582.983
-3.67309 535.255
-3.67278 478.422
-3.67248 440.648
-3.67217 415.83
-3.67186 400.263
-3.67156 414.685
-3.67125 468.797
-3.67095 532.385
-3.67064 564.381
-3.67034 556.619
-3.67003 534.645
-3.66973 527.172
-3.66942 541.916
-3.66911 560.806
-3.66881 556.791
-3.6685 527.992
-3.6682 510.316
-3.66789 536.045
-3.66759 583.119
-3.66728 593.991
-3.66697 548.398
-3.66667 488.858
-3.66636 465.859
-3.66606 486.32
-3.66575 527.96
-3.66545 575.046
-3.66514 618.181
-3.66484 640.755
-3.66453 632.429
-3.66422 607.29
-3.66392 590.559
-3.66361 594.227
-3.66331 616.397
-3.663 651.31
-3.6627 685.571
-3.66239 696.364
-3.66209 671.746
-3.66178 627.798
-3.66147 592.47
-3.66117 576.766
-3.66086 571.319
-3.66056 565.328
-3.66025 556.875
-3.65995 548.48
-3.65964 541.301
-3.65933 532.336
-3.65903 515.272
-3.65872 488.264
-3.65842 462.03
-3.65811 450.569
-3.65781 452.998
-3.6575 456.301
-3.6572 456.71
-3.65689 462.581
-3.65658 473.237
-3.65628 475.59
-3.65597 470.183
-3.65567 480.097
-3.65536 518.81
-3.65506 565.268
-3.65475 588.185
-3.65445 583.214
-3.65414 570.724
-3.65383 566.325
-3.65353 569.251
-3.65322 568.807
-3.65292 548.103
-3.65261 494.074
-3.65231 420.919
-3.652 372.637
-3.65169 380.717
-3.65139 425.77
-3.65108 460.145
-3.65078 463.012
-3.65047 452.143
-3.65017 446.14
-3.64986 441.789
-3.64956 431.85
-3.64925 423.547
-3.64894 427.759
-3.64864 442.638
-3.64833 456.607
-3.64803 459.828
-3.64772 449.735
-3.64742 433.057
-3.64711 424.527
-3.64681 435.315
-3.6465 460.575
-3.64619 484.044
-3.64589 494.879
-3.64558 493.072
-3.64528 481.753
-3.64497 464.871
-3.64467 451.088
-3.64436 447.813
-3.64405 449.579
-3.64375 441.652
-3.64344 419.25
-3.64314 396.58
-3.64283 395.044
-3.64253 424.76
-3.64222 473.162
-3.64192 507.346
-3.64161 495.908
-3.6413 440.251
-3.641 379.028
-3.64069 349.087
-3.64039 347.208
-3.64008 346.14
-3.63978 340.696
-3.63947 355.054
-3.63917 400.851
-3.63886 452.694
-3.63855 476.472
-3.63825 466.052
-3.63794 440.137
-3.63764 417.13
-3.63733 406.215
-3.63703 411.881
-3.63672 430.685
-3.63641 447.773
-3.63611 450.394
-3.6358 443.032
-3.6355 440.214
-3.63519 448.23
-3.63489 463.301
-3.63458 483.881
-3.63428 512.275
-3.63397 542.366
-3.63366 556.735
-3.63336 542.887
-3.63305 509.986
-3.63275 485.078
-3.63244 490.888
-3.63214 523.798
-3.63183 553.402
-3.63152 548.32
-3.63122 507.571
-3.63091 463.457
-3.63061 449.17
-3.6303 465.318
-3.63 483.807
-3.62969 481.648
-3.62939 464.579
-3.62908 457.284
-3.62877 479.482
-3.62847 532.546
-3.62816 600.819
-3.62786 657.66
-3.62755 676.025
-3.62725 647.306
-3.62694 593.844
-3.62664 554.413
-3.62633 549.75
-3.62602 565.315
-3.62572 572.56
-3.62541 561.112
-3.62511 541.265
-3.6248 522.518
-3.6245 506.688
-3.62419 502.739
-3.62388 526.667
-3.62358 575.056
-3.62327 615.687
-3.62297 621.824
-3.62266 605.129
-3.62236 594.538
-3.62205 590.55
-3.62175 567.091
-3.62144 519.592
-3.62113 481.18
-3.62083 477.172
-3.62052 487.091
-3.62022 474.877
-3.61991 442.821
-3.61961 428.822
-3.6193 450.25
-3.619 476.246
-3.61869 465.664
-3.61838 417.616
-3.61808 371.287
-3.61777 362.119
-3.61747 389.722
-3.61716 426.899
-3.61686 449.701
-3.61655 454.24
-3.61624 450.473
-3.61594 447.761
-3.61563 449.283
-3.61533 457.08
-3.61502 475.325
-3.61472 504.053
-3.61441 531.048
-3.61411 537.143
-3.6138 514.089
-3.61349 475.686
-3.61319 446.686
-3.61288 442.128
-3.61258 461.911
-3.61227 502.324
-3.61197 559.119
-3.61166 613.358
-3.61136 629.396
-3.61105 586.902
-3.61074 513.693
-3.61044 466.957
-3.61013 474.825
-3.60983 510.237
-3.60952 528.587
-3.60922 515.066
-3.60891 483.229
-3.6086 445.961
-3.6083 410.24
-3.60799 390.889
-3.60769 403.577
-3.60738 442.763
-3.60708 484.218
-3.60677 510.894
-3.60647 520.4
-3.60616 510.711
-3.60585 484.229
-3.60555 466.15
-3.60524 489.835
-3.60494 549.577
-3.60463 595.396
-3.60433 593.229
-3.60402 569.913
-3.60372 573.455
-3.60341 604.646
-3.6031 619.985
-3.6028 594.935
-3.60249 552.143
-3.60219 523.141
-3.60188 509.488
-3.60158 494.616
-3.60127 473.481
-3.60096 454.794
-3.60066 443.679
-3.60035 436.326
-3.60005 426.378
-3.59974 410.219
-3.59944 390.11
-3.59913 377.113
-3.59883 385.782
-3.59852 418.798
-3.59821 462.251
-3.59791 498.559
-3.5976 520.163
-3.5973 528.642
-3.59699 526.46
-3.59669 513.461
-3.59638 486.604
-3.59608 441.923
-3.59577 383.75
-3.59546 334.836
-3.59516 325.563
-3.59485 363.585
-3.59455 419.727
-3.59424 454.43
-3.59394 457.663
-3.59363 454.089
-3.59332 470.444
-3.59302 505.297
-3.59271 534.463
-3.59241 541.356
-3.5921 536.593
-3.5918 545.112
-3.59149 573.747
-3.59119 597.532
-3.59088 585.617
-3.59057 539.802
-3.59027 497.736
-3.58996 491.886
-3.58966 514.679
-3.58935 531.43
-3.58905 519.57
-3.58874 484.616
-3.58843 444.042
-3.58813 411.467
-3.58782 397.451
-3.58752 408.519
-3.58721 437.634
-3.58691 465.077
-3.5866 478.961
-3.5863 488.605
-3.58599 508.866
-3.58568 536.968
-3.58538 556.021
-3.58507 558.855
-3.58477 555.024
-3.58446 551.794
-3.58416 542.444
-3.58385 522.215
-3.58355 505.003
-3.58324 508.648
-3.58293 526.128
-3.58263 528.768
-3.58232 504
-3.58202 474.563
-3.58171 469.077
-3.58141 485.101
-3.5811 498.681
-3.58079 503.255
-3.58049 516.082
-3.58018 543.6
-3.57988 566.192
-3.57957 570.247
-3.57927 575.616
-3.57896 607.737
-3.57866 654.604
-3.57835 677.502
-3.57804 662.948
-3.57774 637.627
-3.57743 624.158
-3.57713 608.19
-3.57682 565.306
-3.57652 504.714
-3.57621 464.127
-3.57591 466.729
-3.5756 499.75
-3.57529 533.635
-3.57499 548.174
-3.57468 541.096
-3.57438 525.446
-3.57407 523.034
-3.57377 547.757
-3.57346 587.798
-3.57315 611.29
-3.57285 595.499
-3.57254 548.974
-3.57224 501.168
-3.57193 473.331
-3.57163 464.419
-3.57132 464.875
-3.57102 476.605
-3.57071 511.071
-3.5704 563.386
-3.5701 598.744
-3.56979 581.304
-3.56949 519.434
-3.56918 465.34
-3.56888 457.837
-3.56857 478.71
-3.56827 481.399
-3.56796 452.398
-3.56765 421.899
-3.56735 418.741
-3.56704 440.929
-3.56674 473.688
-3.56643 511.185
-3.56613 549.452
-3.56582 578.503
-3.56551 595.023
-3.56521 605.679
-3.5649 605.581
-3.5646 574.13
-3.56429 511.133
-3.56399 458.58
-3.56368 459.322
-3.56338 504.406
-3.56307 546.257
-3.56276 556.575
-3.56246 544.391
-3.56215 522.898
-3.56185 491.733
-3.56154 455.155
-3.56124 426.557
-3.56093 405.949
-3.56063 380.92
-3.56032 360.853
-3.56001 377.971
-3.55971 433.186
-3.5594 471.48
-3.5591 444.756
-3.55879 380.331
-3.55849 350.032
-3.55818 378.864
-3.55787 421.835
-3.55757 433.335
-3.55726 420.347
-3.55696 412.453
-3.55665 411.283
-3.55635 398.222
-3.55604 374.114
-3.55574 360.819
-3.55543 365.967
-3.55512 372.79
-3.55482 370.257
-3.55451 372.954
-3.55421 397.814
-3.5539 434.024
-3.5536 454.251
-3.55329 453.037
-3.55299 455.743
-3.55268 484.185
-3.55237 526.589
-3.55207 553.55
-3.55176 553.941
-3.55146 538.806
-3.55115 515.333
-3.55085 479.49
-3.55054 439.809
-3.55023 425.4
-3.54993 453.215
-3.54962 499.253
-3.54932 523.663
-3.54901 519.491
-3.54871 518.682
-3.5484 549.063
-3.5481 601.565
-3.54779 642.909
-3.54748 648.637
-3.54718 619.671
-3.54687 578.148
-3.54657 551.514
-3.54626 550.509
-3.54596 556.891
-3.54565 539.574
-3.54534 488.216
-3.54504 427.255
-3.54473 394.072
-3.54443 407.901
-3.54412 457.567
-3.54382 509.452
-3.54351 527.778
-3.54321 500.08
-3.5429 449.644
-3.54259 416.358
-3.54229 421.706
-3.54198 456.973
-3.54168 501.359
-3.54137 537.887
-3.54107 552.593
-3.54076 538.607
-3.54046 511.431
-3.54015 504.576
-3.53984 534.992
-3.53954 580.572
-3.53923 602.86
-3.53893 587.455
-3.53862 555.728
-3.53832 543.263
-3.53801 569.887
-3.5377 617.806
-3.5374 634.737
-3.53709 577.277
-3.53679 466.614
-3.53648 385.775
-3.53618 402.167
-3.53587 499.642
-3.53557 602.369
-3.53526 653.912
-3.53495 654.09
-3.53465 631.025
-3.53434 604.575
-3.53404 578.938
-3.53373 550.161
-3.53343 515.924
-3.53312 488.194
-3.53282 489.692
-3.53251 523.341
-3.5322 554.374
-3.5319 544.695
-3.53159 499.249
-3.53129 456.462
-3.53098 439.756
-3.53068 443.146
-3.53037 457.296
-3.53006 476.513
-3.52976 483.721
-3.52945 464.964
-3.52915 442.12
-3.52884 453.878
-3.52854 496.95
-3.52823 527.096
-3.52793 529.765
-3.52762 542.75
-3.52731 586.182
-3.52701 617.731
-3.5267 594.503
-3.5264 540.473
-3.52609 506.606
-3.52579 494.385
-3.52548 469.405
-3.52518 430.149
-3.52487 409.218
-3.52456 416.253
-3.52426 431.231
-3.52395 452.266
-3.52365 499.38
-3.52334 566.411
-3.52304 616.481
-3.52273 636.663
-3.52242 653.394
-3.52212 680.612
-3.52181 694.313
-3.52151 678.015
-3.5212 655.069
-3.5209 648.874
-3.52059 641.482
-3.52029 599.335
-3.51998 522.262
-3.51967 442.583
-3.51937 391.499
-3.51906 382.771
-3.51876 412.408
-3.51845 456.734
-3.51815 487.042
-3.51784 500.392
-3.51754 518.801
-3.51723 547.906
-3.51692 561.608
-3.51662 545.506
-3.51631 528.646
-3.51601 545.873
-3.5157 588.652
-3.5154 620.754
-3.51509 629.168
-3.51478 631.323
-3.51448 641.956
-3.51417 658.196
-3.51387 670.843
-3.51356 669.857
-3.51326 646.802
-3.51295 611.245
-3.51265 592.021
-3.51234 600.927
-3.51203 609.683
-3.51173 589.01
-3.51142 556.279
-3.51112 549.711
-3.51081 564.67
-3.51051 555.807
-3.5102 506.412
-3.5099 455.757
-3.50959 441.094
-3.50928 444.038
-3.50898 419.229
-3.50867 360.037
-3.50837 310.217
-3.50806 312.209
-3.50776 359.227
-3.50745 404.392
-3.50714 412.329
-3.50684 392.967
-3.50653 379.166
-3.50623 379.193
-3.50592 372.995
-3.50562 357.944
-3.50531 367.495
-3.50501 421.664
-3.5047 482.085
-3.50439 490.828
-3.50409 444.711
-3.50378 398.641
-3.50348 398.371
-3.50317 440.452
-3.50287 497.027
-3.50256 547.149
-3.50225 577.065
-3.50195 579.314
-3.50164 563.785
-3.50134 549.209
-3.50103 538.071
-3.50073 519.509
-3.50042 498.593
-3.50012 496.682
-3.49981 517.241
-3.4995 537.653
-3.4992 542.646
-3.49889 539.725
-3.49859 534.432
-3.49828 518.01
-3.49798 490.821
-3.49767 470.981
-3.49737 466.466
-3.49706 465.644
-3.49675 467.028
-3.49645 487.268
-3.49614 521.676
-3.49584 529.581
-3.49553 487.194
-3.49523 428.502
-3.49492 401.985
-3.49461 408.047
-3.49431 412.281
-3.494 405.144
-3.4937 411.625
-3.49339 447.19
-3.49309 495.562
-3.49278 531.606
-3.49248 543.663
-3.49217 534.09
-3.49186 517.084
-3.49156 513.735
-3.49125 533.21
-3.49095 559.559
-3.49064 568.802
-3.49034 551.128
-3.49003 508.24
-3.48973 447.878
-3.48942 396.405
-3.48911 394.485
-3.48881 452.575
-3.4885 526.642
-3.4882 567.234
-3.48789 577.712
-3.48759 591.595
-3.48728 608.461
-3.48697 596.35
-3.48667 553.438
-3.48636 521.668
-3.48606 530.199
-3.48575 564.429
-3.48545 600.384
-3.48514 632.345
-3.48484 652.607
-3.48453 642.758
-3.48422 607.6
-3.48392 585.563
-3.48361 598.223
-3.48331 614.237
-3.483 592.398
-3.4827 540.888
-3.48239 503.357
-3.48209 499.182
-3.48178 508.161
-3.48147 506.778
-3.48117 489.982
-3.48086 459.73
-3.48056 419.795
-3.48025 388.03
-3.47995 389.813
-3.47964 428.495
-3.47933 477.103
-3.47903 509.606
-3.47872 528.364
-3.47842 549.257
-3.47811 570.724
-3.47781 573.965
-3.4775 553.798
-3.4772 531.797
-3.47689 528.636
-3.47658 532.577
-3.47628 512.183
-3.47597 461.382
-3.47567 415.186
-3.47536 410.144
-3.47506 440.549
-3.47475 467.418
-3.47445 465.147
-3.47414 443.088
-3.47383 423.844
-3.47353 416.587
-3.47322 416.925
-3.47292 421.073
-3.47261 431.174
-3.47231 450.026
-3.472 472.486
-3.47169 482.219
-3.47139 462.831
-3.47108 419.773
-3.47078 384.103
-3.47047 383.547
-3.47017 414.174
-3.46986 450.081
-3.46956 473.145
-3.46925 479.906
-3.46894 469.789
-3.46864 446.772
-3.46833 427.028
-3.46803 421.005
-3.46772 412.966
-3.46742 385.682
-3.46711 362.492
-3.46681 389.824
-3.4665 468.573
-3.46619 538.699
-3.46589 549.233
-3.46558 514.265
-3.46528 477.524
-3.46497 451.893
-3.46467 426.386
-3.46436 410.702
-3.46405 431.784
-3.46375 489.151
-3.46344 545.291
-3.46314 563.929
-3.46283 538.806
-3.46253 488.949
-3.46222 446.79
-3.46192 445.726
-3.46161 492.283
-3.4613 549.088
-3.461 570.518
-3.46069 556.927
-3.46039 547.71
-3.46008 557.017
-3.45978 551.077
-3.45947 506.97
-3.45916 461.772
-3.45886 467.29
-3.45855 511.986
-3.45825 529.536
-3.45794 488.925
-3.45764 437.106
-3.45733 433.916
-3.45703 475.965
-3.45672 517.24
-3.45641 544.952
-3.45611 586.49
-3.4558 639.496
-3.4555 647.236
-3.45519 575.222
-3.45489 477.466
-3.45458 442.377
-3.45428 488.803
-3.45397 558.818
-3.45366 605.435
-3.45336 636.99
-3.45305 667.6
-3.45275 677.77
-3.45244 652.945
-3.45214 622.749
-3.45183 624.369
-3.45152 649.948
-3.45122 664.174
-3.45091 656.358
-3.45061 642.123
-3.4503 626.364
-3.45 599.607
-3.44969 564.892
-3.44939 535.972
-3.44908 511.264
-3.44877 479.676
-3.44847 450.155
-3.44816 445.91
-3.44786 466.713
-3.44755 485.446
-3.44725 487.723
-3.44694 486.99
-3.44664 493.729
-3.44633 495.896
-3.44602 483.905
-3.44572 473.037
-3.44541 485.286
-3.44511 522.884
-3.4448 571.051
-3.4445 614.941
-3.44419 644.218
-3.44388 651.932
-3.44358 638.749
-3.44327 612.517
-3.44297 580.229
-3.44266 546.968
-3.44236 518.786
-3.44205 494.627
-3.44175 460.242
-3.44144 411.09
-3.44113 376.549
-3.44083 391.677
-3.44052 442.915
-3.44022 473.468
-3.43991 457.467
-3.43961 436.558
-3.4393 460.434
-3.439 518.716
-3.43869 561.587
-3.43838 569.232
-3.43808 564.831
-3.43777 567.993
-3.43747 572.385
-3.43716 572.171
-3.43686 578.652
-3.43655 598.544
-3.43624 618.627
-3.43594 624.547
-3.43563 619.42
-3.43533 610.962
-3.43502 594.867
-3.43472 566.475
-3.43441 539.783
-3.43411 534.223
-3.4338 542.552
-3.43349 530.748
-3.43319 482.357
-3.43288 430.186
-3.43258 424.188
-3.43227 468.122
-3.43197 509.82
-3.43166 506.269
-3.43136 480.05
-3.43105 489.25
-3.43074 551.093
-3.43044 624.043
-3.43013 663.988
-3.42983 668.558
-3.42952 657.067
-3.42922 637.498
-3.42891 612.707
-3.4286 595.406
-3.4283 589.379
-3.42799 571.489
-3.42769 519.805
-3.42738 452.973
-3.42708 415.189
-3.42677 423.576
-3.42647 454.044
-3.42616 477.835
-3.42585 489.274
-3.42555 494.699
-3.42524 496.132
-3.42494 495.284
-3.42463 495.399
-3.42433 492.442
-3.42402 477.973
-3.42372 456.534
-3.42341 445.842
-3.4231 451.966
-3.4228 459.536
-3.42249 454.131
-3.42219 442.209
-3.42188 438.457
-3.42158 446.281
-3.42127 459.887
-3.42096 474.419
-3.42066 483.577
-3.42035 478.649
-3.42005 463.415
-3.41974 459.462
-3.41944 482.537
-3.41913 521.045
-3.41883 550.492
-3.41852 561.51
-3.41821 559.033
-3.41791 541.426
-3.4176 502.638
-3.4173 454.619
-3.41699 426.409
-3.41669 433.575
-3.41638 463.149
-3.41607 495.915
-3.41577 527.027
-3.41546 555.062
-3.41516 565.811
-3.41485 545.641
-3.41455 506.268
-3.41424 478.551
-3.41394 479.868
-3.41363 497.519
-3.41332 507.048
-3.41302 498.427
-3.41271 481.094
-3.41241 469.34
-3.4121 466.876
-3.4118 462.602
-3.41149 439.125
-3.41119 389.139
-3.41088 325.823
-3.41057 276.041
-3.41027 262.071
-3.40996 290.088
-3.40966 350.932
-3.40935 422.755
-3.40905 474.788
-3.40874 481.915
-3.40843 446.586
-3.40813 402.012
-3.40782 383.554
-3.40752 396.618
-3.40721 416.659
-3.40691 419.298
-3.4066 402.967
-3.4063 383.658
-3.40599 376.56
-3.40568 385.569
-3.40538 403.807
-3.40507 418.993
-3.40477 422.046
-3.40446 417.722
-3.40416 425.123
-3.40385 462.574
-3.40355 528.855
-3.40324 600.993
-3.40293 650.535
-3.40263 662.457
-3.40232 641.698
-3.40202 606.572
-3.40171 577.635
-3.40141 567.288
-3.4011 572.277
-3.40079 573.671
-3.40049 551.817
-3.40018 508.226
-3.39988 471.142
-3.39957 469.05
-3.39927 496.807
-3.39896 518.092
-3.39866 507.598
-3.39835 481.246
-3.39804 472.838
-3.39774 489.157
-3.39743 506.157
-3.39713 506.481
-3.39682 499.277
-3.39652 495.379
-3.39621 485.532
-3.39591 460.894
-3.3956 441.001
-3.39529 455.542
-3.39499 501.213
-3.39468 540.385
-3.39438 546.27
-3.39407 529.678
-3.39377 514.329
-3.39346 507.614
-3.39315 507.226
-3.39285 516.871
-3.39254 533.776
-3.39224 534.756
-3.39193 501.344
-3.39163 454.364
-3.39132 437.683
-3.39102 464.105
-3.39071 502.454
-3.3904 523.855
-3.3901 533.117
-3.38979 540.919
-3.38949 533.375
-3.38918 494.796
-3.38888 445.308
-3.38857 424.958
-3.38827 445.201
-3.38796 482.423
-3.38765 515.452
-3.38735 543.838
-3.38704 568.948
-3.38674 583.804
-3.38643 587.411
-3.38613 585.708
-3.38582 572.919
-3.38551 537.803
-3.38521 495.182
-3.3849 481.061
-3.3846 501.272
-3.38429 514.723
-3.38399 491.917
-3.38368 464.638
-3.38338 486.3
-3.38307 559.286
-3.38276 635.36
-3.38246 676.261
-3.38215 683.081
-3.38185 671.551
-3.38154 652.146
-3.38124 635.058
-3.38093 624.1
-3.38063 604.889
-3.38032 565.956
-3.38001 530.622
-3.37971 534.666
-3.3794 569.043
-3.3791 583.479
-3.37879 562.157
-3.37849 555.166
-3.37818 607.343
-3.37787 688.424
-3.37757 732.346
-3.37726 728.345
-3.37696 727.805
-3.37665 760.764
-3.37635 787.25
-3.37604 750.672
-3.37574 656.099
-3.37543 566.466
-3.37512 527.519
-3.37482 520.93
-3.37451 502.239
-3.37421 468.168
-3.3739 459.538
-3.3736 496.536
-3.37329 540.778
-3.37298 542.583
-3.37268 507.602
-3.37237 485.43
-3.37207 498.108
-3.37176 515.154
-3.37146 503.283
-3.37115 469.139
-3.37085 438.11
-3.37054 418.911
-3.37023 407.661
-3.36993 407.4
-3.36962 421.554
-3.36932 440.083
-3.36901 450.538
-3.36871 454.69
-3.3684 464.074
-3.3681 486.903
-3.36779 526.593
-3.36748 580.693
-3.36718 634.527
-3.36687 670.551
-3.36657 687.738
-3.36626 693.655
-3.36596 677.469
-3.36565 620.69
-3.36534 542.382
-3.36504 496.384
-3.36473 505.341
-3.36443 531.65
-3.36412 537.959
-3.36382 537.391
-3.36351 553.616
-3.36321 568.308
-3.3629 553.663
-3.36259 527.814
-3.36229 526.029
-3.36198 538.133
-3.36168 528.624
-3.36137 503.511
-3.36107 500.745
-3.36076 522.072
-3.36046 533.361
-3.36015 532.117
-3.35984 552.583
-3.35954 595.017
-3.35923 613.62
-3.35893 591.452
-3.35862 570.69
-3.35832 582.288
-3.35801 600.204
-3.3577 598.159
-3.3574 601.525
-3.35709 639.078
-3.35679 684.446
-3.35648 693.627
-3.35618 673.103
-3.35587 662.816
-3.35557 670.374
-3.35526 665.371
-3.35495 630.377
-3.35465 580.822
-3.35434 539.228
-3.35404 517.778
-3.35373 519.425
-3.35343 532.563
-3.35312 532.496
-3.35282 510.045
-3.35251 486.489
-3.3522 481.672
-3.3519 484.781
-3.35159 480.027
-3.35129 481.53
-3.35098 511.329
-3.35068 558.514
-3.35037 592.251
-3.35006 603.179
-3.34976 602.731
-3.34945 594.4
-3.34915 577.744
-3.34884 567.411
-3.34854 570.355
-3.34823 553.878
-3.34793 480.746
-3.34762 374.509
-3.34731 307.102
-3.34701 312.965
-3.3467 353.001
-3.3464 373.393
-3.34609 365.067
-3.34579 350.646
-3.34548 345.938
-3.34518 354.417
-3.34487 378.589
-3.34456 415.996
-3.34426 456.879
-3.34395 494.714
-3.34365 526.752
-3.34334 540.957
-3.34304 525.094
-3.34273 494.607
-3.34242 487.674
-3.34212 519.386
-3.34181 560.611
-3.34151 574.886
-3.3412 558.971
-3.3409 534.827
-3.34059 520.19
-3.34029 521.903
-3.33998 542.479
-3.33967 577.258
-3.33937 612.757
-3.33906 636.849
-3.33876 642.305
-3.33845 617.177
-3.33815 552.361
-3.33784 468.738
-3.33754 417.54
-3.33723 434.08
-3.33692 499.692
-3.33662 561.879
-3.33631 584.381
-3.33601 567.451
-3.3357 532.018
-3.3354 498.633
-3.33509 477.442
-3.33478 467.144
-3.33448 464.386
-3.33417 473.399
-3.33387 497.408
-3.33356 521.305
-3.33326 520.84
-3.33295 495.142
-3.33265 471.336
-3.33234 469.996
-3.33203 483.794
-3.33173 499.52
-3.33142 518.239
-3.33112 538.157
-3.33081 541.35
-3.33051 520.195
-3.3302 499.596
-3.32989 505.647
-3.32959 523.813
-3.32928 518.128
-3.32898 487.311
-3.32867 471.167
-3.32837 495.9
-3.32806 536.991
-3.32776 549.42
-3.32745 520.59
-3.32714 482.84
-3.32684 477.884
-3.32653 515.078
-3.32623 563.337
-3.32592 583.701
-3.32562 569.616
-3.32531 548.943
-3.32501 544.927
-3.3247 548.412
-3.32439 539.441
-3.32409 522.616
-3.32378 521.761
-3.32348 545.085
-3.32317 573.228
-3.32287 582.477
-3.32256 566.843
-3.32225 536.666
-3.32195 508.783
-3.32164 499.103
-3.32134 513.123
-3.32103 540.164
-3.32073 562.347
-3.32042 570.461
-3.32012 566.364
-3.31981 553.892
-3.3195 534.702
-3.3192 509.548
-3.31889 477.533
-3.31859 440.547
-3.31828 413.655
-3.31798 419.787
-3.31767 461.38
-3.31737 507.985
-3.31706 528.567
-3.31675 528.76
-3.31645 537.444
-3.31614 560.952
-3.31584 573.293
-3.31553 553.78
-3.31523 515.03
-3.31492 486.677
-3.31461 483.671
-3.31431 497.271
-3.314 507.433
-3.3137 501.971
-3.31339 490.104
-3.31309 496.913
-3.31278 536.692
-3.31248 594.78
-3.31217 644.534
-3.31186 675.979
-3.31156 696.121
-3.31125 709.251
-3.31095 712.616
-3.31064 705.46
-3.31034 684.998
-3.31003 640.199
-3.30973 572.153
-3.30942 513.846
-3.30911 502.812
-3.30881 534.643
-3.3085 569.229
-3.3082 582.25
-3.30789 580.132
-3.30759 565.577
-3.30728 527.853
-3.30697 478.789
-3.30667 458.476
-3.30636 482.72
-3.30606 517.131
-3.30575 528.614
-3.30545 530.086
-3.30514 544.493
-3.30484 555.678
-3.30453 536.067
-3.30422 500.859
-3.30392 488.555
-3.30361 501.372
-3.30331 510.519
-3.303 514.317
-3.3027 538.487
-3.30239 575.014
-3.30209 574.361
-3.30178 519.547
-3.30147 462.999
-3.30117 458.259
-3.30086 490.222
-3.30056 509.756
-3.30025 510.317
-3.29995 524.719
-3.29964 557.909
-3.29933 570.736
-3.29903 540.199
-3.29872 497.663
-3.29842 487.554
-3.29811 511.63
-3.29781 536.686
-3.2975 542.461
-3.2972 538.215
-3.29689 536.818
-3.29658 536.491
-3.29628 534.33
-3.29597 540.464
-3.29567 564.242
-3.29536 593.25
-3.29506 599.092
-3.29475 566.011
-3.29445 508.435
-3.29414 460.092
-3.29383 448.853
-3.29353 479.531
-3.29322 534.551
-3.29292 590.321
-3.29261 634.517
-3.29231 665.674
-3.292 676.573
-3.29169 650.483
-3.29139 584.778
-3.29108 508.268
-3.29078 457.355
-3.29047 436.266
-3.29017 420.188
-3.28986 397.541
-3.28956 386.273
-3.28925 401.261
-3.28894 428.822
-3.28864 449.744
-3.28833 468.694
-3.28803 500.522
-3.28772 540.299
-3.28742 570.394
-3.28711 590.329
-3.2868 615.905
-3.2865 649.025
-3.28619 668.994
-3.28589 658.861
-3.28558 627.842
-3.28528 602.168
-3.28497 598.863
-3.28467 610.255
-3.28436 611.199
-3.28405 585.797
-3.28375 546.982
-3.28344 520.473
-3.28314 509.027
-3.28283 492.905
-3.28253 471.131
-3.28222 471.809
-3.28192 503.001
-3.28161 524.127
-3.2813 500.854
-3.281 464.273
-3.28069 470.438
-3.28039 516.371
-3.28008 547.166
-3.27978 542.024
-3.27947 536.641
-3.27916 551.973
-3.27886 559.525
-3.27855 541.789
-3.27825 534.764
-3.27794 571.507
-3.27764 622.817
-3.27733 637.094
-3.27703 612.359
-3.27672 586.448
-3.27641 575.72
-3.27611 566.939
-3.2758 559.118
-3.2755 571.082
-3.27519 606.451
-3.27489 641.603
-3.27458 650.95
-3.27428 624.993
-3.27397 570.634
-3.27366 515.135
-3.27336 497.662
-3.27305 528.932
-3.27275 569.22
-3.27244 574.222
-3.27214 553.429
-3.27183 551.075
-3.27152 578.163
-3.27122 602.794
-3.27091 605.813
-3.27061 606.445
-3.2703 624.929
-3.27 656.044
-3.26969 690.637
-3.26939 729.752
-3.26908 762.317
-3.26877 760.48
-3.26847 716.955
-3.26816 663.367
-3.26786 631.539
-3.26755 615.459
-3.26725 590.877
-3.26694 554.328
-3.26664 522.548
-3.26633 504.355
-3.26602 492.372
-3.26572 477.423
-3.26541 458.876
-3.26511 445.519
-3.2648 452
-3.2645 485.08
-3.26419 527.512
-3.26388 547.397
-3.26358 529.767
-3.26327 489.344
-3.26297 451.564
-3.26266 434.671
-3.26236 449.513
-3.26205 493.879
-3.26175 541.318
-3.26144 560.08
-3.26113 553.814
-3.26083 560.343
-3.26052 597.058
-3.26022 632.448
-3.25991 630.679
-3.25961 601.32
-3.2593 580.609
-3.259 580.728
-3.25869 584.862
-3.25838 580.406
-3.25808 569.508
-3.25777 552.635
-3.25747 527.899
-3.25716 507.357
-3.25686 510.912
-3.25655 539.784
-3.25624 570.137
-3.25594 578.09
-3.25563 562.877
-3.25533 543.352
-3.25502 535.748
-3.25472 534.371
-3.25441 515.311
-3.25411 469.144
-3.2538 424.469
-3.25349 418.927
-3.25319 445.208
-3.25288 454.399
-3.25258 425.469
-3.25227 400.805
-3.25197 428.183
-3.25166 492.805
[truncated: 63,535 more rows]

## Sheet: Figure 4b_1st recycle
1st recycle
Mw (g/mol)	RI
8381	0.000643
8303	0.00236
8224	0.0056
8147	0.01571
8070	0.01987
7994	0.02021
7919	0.02208
7845	0.02517
7771	0.02322
7698	0.01319
7626	0.01018
7554	0.01785
7483	0.02704
7413	0.03349
7343	0.03627
7274	0.03692
7206	0.03543
7138	0.04035
7071	0.04619
7005	0.04913
6939	0.05405
6874	0.05454
6810	0.05412
6746	0.05782
6682	0.06686
6620	0.07178
6558	0.06984
6496	0.07278
6436	0.07922
6375	0.08491
6316	0.09242
6257	0.10009
6198	0.10989
6140	0.11924
6083	0.11409
6026	0.11275
5969	0.12301
5914	0.1232
5858	0.12462
5804	0.12908
5749	0.13202
5696	0.13831
5642	0.14079
5590	0.14037
5538	0.14239
5486	0.14655
5435	0.15239
5384	0.15837
5334	0.1665
5284	0.17432
5235	0.1797
5186	0.18004
5138	0.17901
5090	0.18866
5042	0.20137
4996	0.2072
4949	0.20602
4903	0.20331
4857	0.21174
4812	0.22521
4767	0.23471
4723	0.24359
4679	0.25004
4636	0.25206
4593	0.25729
4550	0.26984
4508	0.27461
4466	0.2751
4424	0.2785
4383	0.28052
4343	0.28666
4302	0.29433
4262	0.29971
4223	0.30539
4184	0.31397
4145	0.32195
4107	0.32656
4068	0.33118
4031	0.33747
3993	0.34209
3957	0.34502
3920	0.34949
3884	0.3567
3848	0.37077
3812	0.38058
3777	0.38534
3742	0.39011
3707	0.39397
3673	0.40713
3639	0.41342
3606	0.41437
3572	0.42784
3539	0.43657
3507	0.44455
3474	0.45786
3442	0.4666
3411	0.4735
3379	0.47873
3348	0.48578
3317	0.4962
3287	0.50692
3256	0.51397
3226	0.5282
3197	0.54335
3167	0.54811
3138	0.55746
3109	0.57291
3081	0.59294
3052	0.60671
3024	0.60888
2996	0.61594
2969	0.62651
2942	0.64577
2915	0.6661
2888	0.67942
2861	0.69166
2835	0.70284
2809	0.71447
2783	0.72672
2758	0.74476
2733	0.75594
2708	0.76238
2683	0.77234
2658	0.78199
2634	0.79668
2610	0.81274
2586	0.82086
2562	0.82456
2539	0.83391
2516	0.84463
2493	0.84573
2470	0.84638
2447	0.85283
2425	0.86172
2403	0.86923
2381	0.87797
2359	0.89204
2338	0.90643
2316	0.91302
2295	0.91123
2274	0.91295
2253	0.92092
2233	0.92783
2213	0.92878
2192	0.93141
2173	0.93938
2153	0.94446
2133	0.94694
2114	0.95277
2095	0.9612
2076	0.96689
2057	0.97089
2038	0.97535
2019	0.98104
2001	0.98932
1983	0.99439
1965	0.99809
1947	1.00072
1929	1.00671
1912	1.01041
1895	1.00358
1878	1.00286
1861	1.00824
1844	1.00995
1827	1.00679
1810	1.00576
1794	1.00442
1778	0.99973
1762	0.99427
1746	0.98668
1730	0.97985
1714	0.97638
1699	0.96528
1684	0.9522
1668	0.94781
1653	0.94129
1638	0.92561
1624	0.91725
1609	0.91165
1595	0.90619
1580	0.89784
1566	0.87712
1552	0.859
1538	0.84928
1524	0.8339
1510	0.81868
1497	0.8117
1483	0.80914
1470	0.79881
1457	0.77519
1444	0.75967
1431	0.75894
1418	0.75227
1405	0.74025
1393	0.7293
1380	0.71896
1368	0.71107
1355	0.69707
1343	0.68749
1331	0.68814
1319	0.6836
1308	0.67387
1296	0.66338
1284	0.6622
1273	0.66498
1261	0.66365
1250	0.65468
1239	0.6503
1228	0.65369
1217	0.65785
1206	0.66445
1195	0.67013
1185	0.68619
1174	0.71507
1164	0.75844
1153	0.8215
1143	0.90729
1133	1.01887
1123	1.15654
1113	1.33496
1103	1.56128
1093	1.83125
1083	2.15737
1074	2.55444
1064	3.03162
1055	3.59242
1045	4.23378
1036	4.9638
1027	5.78812
1018	6.70353
1009	7.70241
1000	8.77331
991	9.92218
982	11.1362
974	12.3917
965	13.6758
956	14.9744
948	16.2594
940	17.5054
931	18.7111
923	19.8576
915	20.9206
907	22.0574
899	22.8834
891	23.5936
883	24.1745
875	24.6343
868	24.9682
860	25.1779
852	25.2775
845	25.2764
837	25.1782
830	24.9872
823	24.7185
816	24.3768
808	23.972
801	23.5263
794	23.0596
787	22.5616
780	22.0292
774	21.4885
767	20.9487
760	20.4078
753	19.8599
747	19.314
740	18.779
734	18.249
727	17.7215
721	17.2011
715	16.6936
708	16.2102
702	15.7422
696	15.2841
690	14.8514
684	14.4384
678	14.0382
672	13.6552
666	13.2958
660	12.9636
655	12.6525
649	12.3511
643	12.0598
638	11.7843
632	11.5228
627	11.2749
621	11.0382
616	10.8095
611	10.5827
605	10.3612
600	10.1445
595	9.91966
590	9.69753
585	9.47937
579	9.26013
574	9.0467
570	8.83007
565	8.59893
560	8.36048
555	8.13133
550	7.90904
545	7.68173
541	7.45136
536	7.2277
531	7.05608
527	6.83807
522	6.61334
518	6.39716
513	6.19457
509	5.98815
504	5.77518
500	5.56983
496	5.37486
492	5.18295
487	4.99225
483	4.80994
479	4.64
475	4.47219
471	4.30103
467	4.13489
463	3.97716
459	3.82705
455	3.67633
451	3.52897
447	3.39213
443	3.25652
440	3.11893
436	2.98987
432	2.8683
428	2.75313
425	2.64621
421	2.54828
417	2.45799
414	2.3709
410	2.29709
407	2.23792
403	2.196
400	2.16964
397	2.15793
393	2.16727
390	2.19706
387	2.25158
370	2.96878
367	3.20578
364	3.46797
361	3.75426
358	4.07
355	4.40985
352	4.77015
349	5.14266
346	5.5176
343	5.88889
340	6.25483
337	6.61284
335	6.96215
332	7.29025
329	7.58662
326	7.85002
323	8.07955
321	8.2717
318	8.43363
315	8.55605
313	8.63543
310	8.68247
307	8.69624
305	8.67629
302	8.62643
300	8.5517
297	8.44431
295	8.3177
292	8.1766
290	8.01855
287	7.84419
285	7.66295
283	7.48217
280	7.29437
278	7.09925
276	6.90443
273	6.71496
271	6.52441
269	6.32914
267	6.13447
264	5.95171
262	5.77276
260	5.5868
258	5.3987
256	5.22021
254	5.05377
251	4.87528
249	4.69053
247	4.52593
245	4.3627
243	4.19245
241	4.02617
239	3.86431
237	3.70535
235	3.54242
233	3.37889
231	3.22771
230	3.08722
228	2.94443
226	2.79707
224	2.65963
222	2.52996
220	2.39954
218	2.27537
217	2.15776
215	2.0455
213	1.94132
211	1.83638
210	1.72029
208	1.61795
206	1.53604
204	1.45338
203	1.36537
201	1.27233
199	1.18952
198	1.12013
196	1.04799
195	0.97845
193	0.91852
191	0.86515
190	0.80675
188	0.74789
187	0.69193
185	0.64191
184	0.59084
182	0.53671
181	0.496
179	0.46049
178	0.42406
176	0.37496
175	0.32922
174	0.28928
172	0.24843
171	0.19506
169	0.14673
168	0.10969
167	0.06624
165	0.01699
164	-0.03012
163	-0.08166
161	-0.13045

## Sheet: Figure 4b_2nd recycle
2nd recycle
Mw (g/mol)	RI
20152	0.0324
19959	0.03731
19769	0.04373
19580	0.04451
19393	0.03933
19208	0.03477
19024	0.03616
18842	0.0377
18663	0.04061
18484	0.04932
18308	0.05101
18133	0.05057
17960	0.04936
17789	0.04923
17619	0.05443
17451	0.05841
17285	0.06392
17120	0.07049
16957	0.07585
16795	0.0722
16635	0.06474
16477	0.06612
16320	0.06705
16164	0.06966
16010	0.07242
15858	0.0761
15707	0.08511
15557	0.08543
15409	0.08392
15262	0.08409
15117	0.08471
14973	0.09068
14831	0.09039
14690	0.0872
14550	0.08858
14412	0.09424
14275	0.09914
14139	0.09839
14005	0.10314
13871	0.1091
13740	0.10576
13609	0.10211
13480	0.10274
13352	0.10519
13225	0.10856
13099	0.11102
12975	0.11271
12852	0.11517
12730	0.11961
12609	0.11886
12490	0.11689
12371	0.12117
12254	0.12027
12138	0.118
12023	0.11969
11909	0.12413
11796	0.12643
11684	0.12721
11573	0.1231
11464	0.12815
11355	0.13488
11248	0.13871
11141	0.14467
11036	0.14408
10931	0.15264
10828	0.15647
10725	0.15206
10624	0.15848
10523	0.16337
10424	0.16156
10325	0.16127
10228	0.15884
10131	0.1648
10035	0.17474
9940	0.17368
9846	0.17446
9753	0.18332
9661	0.18853
9570	0.18808
9480	0.19206
9390	0.20383
9302	0.21117
9214	0.21515
9127	0.21531
9041	0.21365
8956	0.22251
8871	0.2265
8788	0.23032
8705	0.23934
8623	0.24378
8542	0.24929
8461	0.2612
8381	0.27251
8303	0.27756
8224	0.28291
8147	0.28796
8070	0.29851
7994	0.31042
7919	0.31349
7845	0.31426
7771	0.32114
7698	0.33459
7626	0.34345
7554	0.34636
7483	0.35157
7413	0.35997
7343	0.36929
7274	0.37785
7206	0.39068
7138	0.40336
7071	0.41253
7005	0.42384
6939	0.43133
6874	0.44264
6810	0.4547
6746	0.45807
6682	0.45961
6620	0.47031
6558	0.4775
6496	0.47705
6436	0.48912
6375	0.50897
6316	0.52363
6257	0.53296
6198	0.54243
6140	0.55297
6083	0.5742
6026	0.59389
5969	0.59727
5914	0.60491
5858	0.62079
5804	0.62935
5749	0.63669
5696	0.64983
5642	0.66586
5590	0.68053
5538	0.68802
5486	0.69535
5435	0.70712
5384	0.71812
5334	0.72683
5284	0.73875
5235	0.75524
5186	0.77356
5138	0.78517
5090	0.78763
5042	0.7968
4996	0.81589
4949	0.82841
4903	0.84063
4857	0.85698
4812	0.87011
4767	0.88004
4723	0.88616
4679	0.89625
4636	0.90954
4593	0.92557
4550	0.941
4508	0.95307
4466	0.96575
4424	0.97491
4383	0.9882
4343	1.00424
4302	1.02562
4262	1.04928
4223	1.07005
4184	1.0873
4145	1.10258
4107	1.12289
4068	1.13633
4031	1.14489
3993	1.16428
3957	1.18993
3920	1.20779
3884	1.21986
3848	1.23315
3812	1.25087
3777	1.27362
3742	1.28874
3707	1.30233
3673	1.33073
3639	1.35363
3606	1.37165
3572	1.38845
3539	1.40921
3507	1.43151
3474	1.45059
3442	1.46403
3411	1.48862
3379	1.52372
3348	1.55105
3317	1.57609
3287	1.60204
3256	1.62754
3226	1.65044
3197	1.67579
3167	1.70784
3138	1.73182
3109	1.75273
3081	1.78464
3052	1.81548
3024	1.84112
2996	1.87227
2969	1.90234
2942	1.92768
2915	1.96432
2888	2.00401
2861	2.03774
2835	2.07178
2809	2.11055
2783	2.14856
2758	2.17864
2733	2.21237
2708	2.25252
2683	2.29129
2658	2.32426
2634	2.35785
2610	2.39158
2586	2.4273
2562	2.46165
2539	2.48959
2516	2.52546
2493	2.56164
2470	2.5853
2447	2.60698
2425	2.63385
2403	2.66438
2381	2.694
2359	2.71751
2338	2.7337
2316	2.75264
2295	2.77447
2274	2.78776
2253	2.79479
2233	2.818
2213	2.84304
2192	2.85923
2173	2.87847
2153	2.90045
2133	2.92091
2114	2.93542
2095	2.94551
2076	2.96231
2057	2.9904
2038	3.01437
2019	3.02476
2001	3.03973
1983	3.06095
1965	3.08217
1947	3.10111
1929	3.12172
1912	3.13974
1895	3.15395
1878	3.16785
1861	3.18922
1844	3.21304
1827	3.22786
1810	3.23306
1794	3.23506
1778	3.24514
1762	3.25736
1746	3.26791
1730	3.27097
1714	3.27282
1699	3.271
1684	3.26308
1668	3.25104
1653	3.2422
1638	3.23443
1624	3.21553
1609	3.19387
1595	3.1707
1580	3.14523
1566	3.11549
1552	3.08666
1538	3.05646
1524	3.02596
1510	2.99759
1497	2.96205
1483	2.92316
1470	2.88701
1457	2.85559
1444	2.81593
1431	2.77017
1418	2.73081
1405	2.69436
1393	2.65943
1380	2.63137
1368	2.60834
1355	2.57418
1343	2.54001
1331	2.51287
1319	2.49167
1308	2.46819
1296	2.43799
1284	2.42137
1273	2.41818
1261	2.4127
1250	2.40142
1239	2.39045
1228	2.3897
1217	2.39689
1206	2.39751
1195	2.39814
1185	2.39846
1174	2.40518
1164	2.41557
1153	2.42017
1143	2.42995
1133	2.44949
1123	2.47026
1113	2.48873
1103	2.52308
1093	2.57299
1083	2.63023
1074	2.69433
1064	2.7772
1055	2.88448
1045	3.03174
1036	3.21776
1027	3.4491
1018	3.73353
1009	4.08618
1000	4.51939
991	5.0408
982	5.66352
974	6.39291
965	7.23444
956	8.18508
948	9.25992
940	10.4674
931	11.7955
923	13.2373
915	14.7756
907	16.4026
899	18.1096
891	19.8649
883	21.6506
875	23.4457
868	25.2209
860	26.9525
852	28.6107
845	30.1694
837	31.6136
830	32.9291
823	34.0792
816	35.0635
808	35.8843
801	36.5302
794	37.0013
787	37.2995
780	37.4368
774	37.4156
767	37.2444
760	36.9356
753	36.5136
747	35.9897
740	35.3713
734	34.6714
727	33.907
721	33.0951
715	32.2351
708	31.3431
702	30.4323
696	29.5042
690	28.5651
684	27.632
678	26.7155
672	25.8117
666	24.9224
660	24.06
655	23.2249
649	22.4177
643	21.6438
638	20.8965
632	20.188
627	19.5256
621	18.8939
616	18.2934
611	17.7347
605	17.2198
600	16.7358
595	16.2852
590	15.8687
585	15.4767
579	15.108
574	14.7638
570	14.4393
565	14.1308
560	13.8309
555	13.536
550	13.2536
545	12.9832
541	12.716
536	12.4469
531	12.179
527	11.9121
522	11.6477
518	11.379
513	11.1048
509	10.8268
504	10.5473
500	10.2665
496	9.99583
492	9.72378
487	9.43632
483	9.14977
479	8.87192
475	8.59347
471	8.31882
467	8.05043
463	7.77426
459	7.50771
455	7.25702
451	6.99809
447	6.73855
443	6.49351
440	6.26266
436	6.03013
432	5.79989
428	5.58292
425	5.37481
421	5.1728
417	4.96605
414	4.76129
410	4.56859
407	4.3974
403	4.23567
400	4.06463
397	3.90367
393	3.75811
390	3.62004
387	3.4902
383	3.36921
380	3.26516
377	3.17621
374	3.10329
370	3.056
367	3.03588
364	3.03436
361	3.0536
358	3.09909
355	3.18333
352	3.31747
349	3.48243
346	3.67577
343	3.92207
340	4.22237
337	4.56342
335	4.93758
332	5.35446
329	5.81209
326	6.30008
323	6.81767
321	7.358
318	7.91435
315	8.4736
313	9.02644
310	9.57089
307	10.0973
305	10.5946
302	11.0608
300	11.4887
297	11.8688
295	12.1991
292	12.4824
290	12.7158
287	12.8924
285	13.0084
283	13.0667
280	13.0781
278	13.0412
276	12.9659
273	12.8516
271	12.685
269	12.4903
267	12.2739
264	12.0254
262	11.75
260	11.4608
258	11.1616
256	10.8424
254	10.5102
251	10.1859
249	9.863
247	9.53175
245	9.20202
243	8.87244
241	8.54638
239	8.22016
237	7.89409
235	7.58908
233	7.29826
231	7.005
230	6.70625
228	6.41711
226	6.14949
224	5.88949
222	5.63102
220	5.38064
218	5.14429
217	4.90825
215	4.67176
213	4.45006
211	4.23737
210	4.02712
208	3.82465
206	3.62675
204	3.43176
203	3.25599
201	3.08404
199	2.90446
198	2.73556
196	2.5781
195	2.42782
193	2.28028
191	2.12862
190	1.97681
188	1.83431
187	1.69943
185	1.56624
184	1.42999
182	1.29344
181	1.16085
179	1.033
178	0.90423
176	0.7776
175	0.65233
174	0.52128
172	0.39357
171	0.26465
169	0.13344
168	9.19e-05
167	-0.13417
165	-0.25974
164	-0.39019

## Sheet: Figure 4b_pristine resin
Pristine Resin
Mw (g/mol)	RI
1261	0.34369
1250	0.35001
1239	0.3539
1228	0.36206
1217	0.37327
1206	0.386
1195	0.41354
1185	0.45923
1174	0.524
1164	0.60586
1153	0.71946
1143	0.88219
1133	1.10061
1123	1.38801
1113	1.67937
1103	2.1343
1093	2.71528
1083	3.45052
1074	4.36505
1064	5.4961
1055	6.87557
1045	8.52664
1036	10.4913
1027	12.798
1018	15.4618
1009	18.499
1000	21.9297
991	25.7581
982	29.9601
974	34.5155
965	39.396
956	44.5463
948	49.8949
940	55.3679
931	60.887
923	66.361
915	71.6979
907	76.795
899	81.5583
891	85.9074
883	89.7601
875	93.0511
868	95.7236
860	97.7372
852	99.0709
845	99.7201
837	99.7065
830	99.0496
823	97.7878
816	95.9685
808	93.6451
801	90.8902
794	87.7636
787	84.3372
780	80.6834
774	76.8715
767	72.9589
760	68.9925
753	65.0295
747	61.116
740	57.2834
734	53.562
727	49.9776
721	46.5474
715	43.2865
708	40.1954
702	37.2728
696	34.5242
690	31.9502
684	29.5432
678	27.2928
672	25.1948
666	23.2435
660	21.4388
655	19.7632
649	18.2004
643	16.7614
638	15.4399
632	14.2184
627	13.0841
621	12.0401
616	11.0852
611	10.2073
605	9.40004
600	8.65533
595	7.97531
590	7.3629
585	6.79854
579	6.28012
574	5.81419
570	5.39312
565	5.00882
560	4.65657
555	4.34139
550	4.05261
545	3.78337
541	3.5393
536	3.31445
531	3.10853
527	2.92641
522	2.75559
518	2.60032
513	2.45574
509	2.31879
504	2.18885
500	2.0664
496	1.95569
492	1.85047
487	1.75518
483	1.6669
479	1.58839
475	1.51217
471	1.44052
467	1.37849
463	1.31905
459	1.26709
455	1.21681
451	1.15966
447	1.10556
425	0.91159
421	0.89655
417	0.89205
414	0.9025
410	0.92286
407	0.95696
403	1.0173
400	1.1042
397	1.21474
393	1.36496
390	1.56583
387	1.81707
383	2.13193
380	2.51972
377	2.98427
374	3.54114
370	4.20161
367	4.96019
364	5.64554
361	6.60569
358	7.69173
355	8.89007
352	10.1966
349	11.6238
346	13.1484
343	14.7487
340	16.4147
337	18.1277
335	19.8636
332	21.5965
329	23.3008
326	24.9557
323	26.5277
321	27.9859
318	29.3172
315	30.4926
313	31.4902
310	32.3139
307	32.9396
305	33.3437
302	33.547
300	33.5547
297	33.3609
295	32.9725
292	32.406
290	31.6773
287	30.7987
285	29.7952
283	28.6871
280	27.4843
278	26.2095
276	24.8933
273	23.5548
271	22.1957
269	20.8303
267	19.4932
264	18.1859
262	16.9128
260	15.6775
258	14.4851
256	13.3478
254	12.2737
251	11.2659
249	10.3133
247	9.4275
245	8.59978
243	7.82226
241	7.11081
239	6.45537
237	5.85394
235	5.30591
233	4.7971
231	4.33041
230	3.90522
228	3.52229
226	3.17629
224	2.86554
222	2.5789
220	2.30996
218	2.07108
217	1.86043
215	1.66564
213	1.49436
211	1.34917
210	1.20886
208	1.07541
206	0.96379
204	0.86834
203	0.78464
201	0.70811
199	0.63204
198	0.56345
196	0.50599
195	0.46014
193	0.41809
191	0.38154
190	0.34118
188	0.29792
187	0.27464
185	0.25549
184	0.23404

## Sheet: Figure 4c_1st recycle
1st recycle
Time (s)	Storage modulus (Pa)	Loss Modulus (Pa)
10	7.59e-05	1.5186
20	7.46e-05	1.4918
30	0.0976	1.4921
40	7.78e-05	1.5564
50	0.01583	1.542
50.302	9.9094	13.437
50.503	49.119	17.246
50.703	105.75	10.63
50.903	167.17	53.671
51.103	249.96	109.19
51.303	351.57	177.34
51.503	490.61	265
51.703	703.11	396.43
51.903	1034.3	562.33
52.103	1584.8	871.62
52.303	2325.3	1275.3
52.504	3831.1	1973.9
52.704	6335.8	3648.4
52.904	11940	5839.4
53.104	24591	14215
53.304	42457	26321
53.505	86563	46007
53.705	160890	84032
53.905	286570	108140
54.105	452820	123680
54.306	608900	92492
54.506	768710	48851
54.706	905070	1304
54.907	1010300	43045
55.107	1090700	75555
55.307	1147100	94099
55.508	1192600	107150
55.708	1234300	116800
55.909	1263900	121870
56.109	1282600	125230
56.31	1298200	127440
56.51	1316300	131440
56.711	1330300	132950
56.911	1338300	133370
57.112	1348200	135150
57.312	1359300	136300
57.513	1368800	136780
57.713	1372500	136180
57.914	1378800	136140
58.114	1384700	136510
58.315	1388900	137250
58.516	1390800	138530
58.716	1393100	139100
58.917	1402100	138840
59.118	1405100	138510
59.318	1405600	139520
59.519	1405500	139860
59.72	1409700	138430
59.921	1413800	137920
60.121	1412000	138810
60.322	1409300	139680
60.523	1413900	140950
60.724	1420500	142010
60.924	1423200	141530
61.125	1420300	140580
61.326	1418100	140140
61.527	1423300	140850
61.728	1426500	141580
61.929	1425500	142380
62.13	1425600	143340
62.331	1428800	144220
62.532	1432200	144360
62.733	1431200	143810
62.933	1431400	143420
63.134	1434400	143030
63.335	1434300	143250
63.536	1434200	144560
63.738	1435200	145020
63.939	1436600	144600
64.14	1438800	144940
64.341	1437200	145070
64.542	1444400	145620
64.743	1444800	147550
64.944	1440400	150850
65.145	1440700	154670
65.346	1449900	157950
65.548	1449300	160150
65.749	1452300	162300
65.95	1453500	162530
66.151	1451400	159760
66.352	1453100	157120
66.554	1451900	155000
66.755	1454600	153360
66.956	1451700	151980
67.157	1447000	151530
67.359	1446200	151300
67.56	1450300	151170
67.761	1451700	150390
67.963	1449200	149110
68.164	1445400	148270
68.366	1449700	149010
68.567	1453300	149610
68.768	1451700	148790
68.97	1451100	147770
69.171	1452600	147830
69.373	1454800	147970
69.574	1454800	147340
69.776	1451300	147140
69.977	1450400	147870
70.179	1452700	148150
70.38	1451400	148300
70.582	1452700	149310
70.783	1451100	149060
70.985	1447600	147540
71.187	1456500	146790
71.388	1456200	144690
71.59	1445800	142010
71.791	1445000	141630
71.993	1451400	142950
72.195	1448500	143870
72.396	1443000	143900
72.598	1446300	144620
72.8	1452100	145370
73.002	1452900	144910
73.203	1448500	143940
73.405	1451200	144530
73.607	1456100	145200
73.809	1450300	144540
74.011	1450000	145220
74.212	1448000	146130
74.414	1444600	146350
74.616	1450000	146820
74.818	1449300	146320
75.02	1445300	145260
75.222	1448400	145480
75.424	1450600	146690
75.626	1444600	147020
75.828	1446200	147220
76.03	1444500	147010
76.232	1446400	147970
76.434	1454200	149020
76.636	1450800	147880
76.838	1447700	147200
77.04	1448400	147780
77.242	1453600	148440
77.444	1451700	148500
77.646	1447500	148730
77.848	1446100	148750
78.05	1455600	149200
78.252	1458300	148820
78.455	1456000	148080
78.657	1446900	147110
78.859	1443800	146970
79.061	1448100	147990
79.263	1447000	149160
79.466	1442300	149680
79.668	1441800	149300
79.87	1442700	148610
80.072	1444800	148030
80.275	1443000	147570
80.477	1439300	147140
80.679	1442900	147080
80.882	1452200	147500
81.084	1447600	147050
81.286	1467400	149030
81.489	1464800	148210
81.691	1464200	148280
81.894	1457800	148270
82.096	1452900	149230
82.299	1451700	151520
82.501	1453200	154060
82.704	1458900	154480
82.906	1479100	153880
83.109	1476100	151020
83.311	1471500	147760
83.514	1468200	145010
83.716	1460800	147120
83.919	1450200	151810
84.121	1456500	154210
84.324	1455100	152760
84.527	1444700	150410
84.729	1449100	149210
84.932	1449900	147070
85.135	1445500	145490
85.337	1439400	145770
85.54	1444800	147240
85.743	1451700	148280
85.945	1451700	148840
86.148	1445900	149120
86.351	1443400	149320
86.554	1451800	150240
86.757	1455800	150580
86.959	1452200	150140
87.162	1450200	150000
87.365	1449500	150540
87.568	1456100	152160
87.771	1453600	152170
87.974	1457100	152220
88.177	1457100	151630
88.379	1457400	150560
88.582	1465100	150030
88.785	1463100	149260
88.988	1453100	148520
89.191	1454300	149550
89.394	1459700	151250
89.597	1462500	152320
89.8	1465300	152810
90.003	1461000	152220
90.206	1455700	151450
90.41	1459300	152080
90.613	1463900	152870
90.816	1452400	151660
91.019	1453500	151960
91.222	1460000	153320
91.425	1455700	153260
91.628	1459800	153880
91.832	1464900	154800
92.035	1460800	154630
92.238	1460800	154820
92.441	1460200	155170
92.644	1462400	155570
92.848	1462300	155430
93.051	1457000	155100
93.254	1454700	155060
93.458	1460400	155710
93.661	1462000	155760
93.864	1456600	155220
94.068	1456800	155220
94.271	1453100	154870
94.474	1456500	155700
94.678	1458600	156350
94.881	1455200	156000
95.085	1449900	155200
95.288	1453700	155740
95.492	1457300	156050
95.695	1454000	155360
95.899	1451500	155380
96.102	1452000	156060
96.306	1456100	156670
96.509	1456400	156860
96.713	1456100	157220
96.916	1459400	157550
97.12	1460600	157130
97.323	1465200	157060
97.527	1467000	157020
97.731	1465400	156680
97.934	1460300	156210
98.138	1458000	156480
98.342	1464600	157710
98.545	1468600	158270
98.749	1463200	157720
98.953	1459800	157410
99.157	1459700	157430
99.36	1467500	158710
99.564	1470300	159660
99.768	1466300	159330
99.972	1458300	158350
100.176	1462600	159050
100.38	1471500	160110
100.583	1466900	159990
100.787	1466200	161700
100.991	1457500	162630
101.195	1457100	163610
101.399	1465500	165340
101.603	1469900	165900
101.807	1465500	164460
102.011	1459200	162500
102.215	1464400	162410
102.419	1467500	162600
102.623	1469200	162280
102.827	1469000	161280
103.031	1463300	160210
103.235	1466300	160310
103.439	1465500	159500
103.643	1466200	159720
103.847	1468600	161300
104.051	1464900	161160
104.256	1461600	160170
104.46	1466900	160390
104.664	1470300	160440
104.868	1470700	160040
105.072	1467500	159620
105.276	1463900	159300
105.481	1468600	159590
105.685	1471700	159620
105.889	1471800	159340
106.093	1470100	158980
106.298	1468900	158920
106.502	1468800	159240
106.706	1473100	159880
106.911	1478200	159910
107.115	1476400	159430
107.32	1473300	159450
107.524	1472100	159370
107.728	1476300	159190
107.933	1477500	159290
108.137	1478800	159970
108.342	1472600	159480
108.546	1473600	159610
108.751	1477500	160400
108.955	1479900	160620
109.16	1483500	160660
109.364	1476400	160070
109.569	1477700	160550
109.773	1481600	160880
109.978	1479800	160690
110.182	1485400	161720
110.387	1485000	161940
110.592	1483700	161620
110.796	1477300	160780
111.001	1480400	161040
111.206	1489800	162010
111.41	1488700	162090
111.615	1488200	162430
111.82	1489000	162520
112.024	1478900	161160
112.229	1492400	162650
112.434	1491400	162310
112.639	1489500	161600
112.844	1488200	161530
113.048	1481300	161220
113.253	1484700	161640
113.458	1490300	162470
113.663	1491800	162730
113.868	1486800	161730
114.073	1484800	160970
114.278	1486200	161250
114.483	1491300	162140
114.687	1491300	162170
114.892	1491700	162100
115.097	1490600	162290
115.302	1490200	162750
115.507	1492600	163250
115.712	1496100	163380
115.917	1492100	162780
116.123	1494100	162960
116.328	1494800	162760
116.533	1492900	163240
116.738	1494700	165610
116.943	1497000	167960
117.148	1492500	168040
117.353	1493700	167250
117.558	1495100	166150
117.764	1496600	165200
117.969	1497200	164600
118.174	1497800	164130
118.379	1496000	163900
118.584	1487900	163380
118.79	1496500	163160
118.995	1496600	161410
119.2	1499500	160550
119.405	1501400	159790
119.611	1494500	157810
119.816	1494200	157820
120.022	1497200	159100
120.227	1498900	160260
120.432	1500600	161000
120.638	1496200	161000
120.843	1498400	161530
121.048	1499200	161460
121.254	1499400	161150
121.459	1499700	161410
121.665	1499600	161840
121.87	1500500	162130
122.076	1499800	162420
122.281	1500800	163110
122.487	1501300	163180
122.693	1511200	163810
122.898	1507000	163160
123.104	1504600	162900
123.309	1503200	163060
123.515	1501800	163630
123.721	1507500	164410
123.926	1511300	164290
124.132	1512400	164380
124.338	1504200	163750
124.543	1504400	163480
124.749	1506400	163430
124.955	1508200	163760
125.16	1508800	163470
125.366	1501300	161520
125.572	1501900	160760
125.778	1501300	160200
125.984	1499500	159200
126.189	1502600	159230
126.395	1504700	160240
126.601	1501300	160560
126.807	1503100	160940
127.013	1500400	161140
127.219	1502400	162140
127.425	1507000	162950
127.631	1506000	162850
127.837	1507000	163080
128.042	1506500	162970
128.248	1509100	163410
128.454	1504900	163530
128.66	1507600	164010
128.867	1511700	164260
129.073	1508400	164080
129.279	1503900	163830
129.485	1503500	163600
129.691	1508700	163950
129.897	1510800	164060
130.103	1508300	163760
130.309	1509100	164150
130.515	1509100	164850
130.721	1510200	165440
130.928	1512100	165320
131.134	1519000	164370
131.34	1520800	161690
131.546	1519800	159370
131.753	1517200	158560
131.959	1509000	158210
132.165	1510100	159740
132.371	1510000	161510
132.578	1514600	162900
132.784	1519400	162880
132.99	1512500	161490
133.197	1510500	161580
133.403	1513700	162760
133.61	1517600	163790
133.816	1518700	164030
134.022	1521300	164260
134.229	1519600	162550
134.435	1521700	160830
134.642	1518600	159430
134.848	1517700	159420
135.055	1520000	159830
135.261	1518800	160630
135.468	1513100	161180
135.674	1516900	162280
135.881	1516300	162290
136.088	1516000	162120
136.294	1519200	162480
136.501	1520700	162580
136.707	1521400	162670
136.914	1516400	162860
137.121	1515600	163470
137.327	1515900	163930
137.534	1519500	164730
137.741	1521200	165130
137.948	1522700	165050
138.154	1518600	164470
138.361	1519900	165040
138.568	1520600	165460
138.775	1520800	165540
138.981	1522700	165900
139.188	1525800	166690
139.395	1524000	166750
139.602	1522900	166400
139.809	1523000	166220
140.016	1525800	166310
140.223	1525000	166130
140.429	1526900	166730
140.636	1526300	167000
140.843	1524900	166540
141.05	1522200	166270
141.257	1528300	167340
141.464	1523600	166770
141.671	1527200	167040
141.878	1529900	167710
142.085	1525900	167440
142.292	1526100	167060
142.5	1523900	166860
142.707	1526100	167490
142.914	1533400	167870
143.121	1532600	166060
143.328	1529100	163160
143.535	1528300	160850
143.742	1525600	159880
143.949	1519500	159850
144.157	1516900	162170
144.364	1519200	165270
144.571	1523900	167600
144.778	1524300	168000
144.986	1522800	167530
145.193	1520600	166960
145.4	1521300	167100
145.608	1527800	167990
145.815	1525500	167600
146.022	1523200	167190
146.23	1525700	167550
146.437	1523900	167160
146.644	1527400	167040
146.852	1523900	166370
147.059	1524900	166400
147.267	1529100	166910
147.474	1528900	167370
147.682	1528800	167640
147.889	1524300	166850
148.097	1525600	166890
148.304	1533100	167730
148.512	1533800	167620
148.719	1533000	168180
148.927	1529800	169170
149.134	1530100	169570
149.342	1529400	168850
149.55	1527700	168150
149.757	1530900	168280
149.965	1532600	167720
150.173	1537800	167700
150.38	1534800	167530
150.588	1530300	167100
150.796	1532800	167020
151.003	1530500	166810
151.211	1535300	167620
151.419	1535900	167610
151.627	1535100	167450
151.834	1538900	167790
152.042	1535400	167120
152.25	1531100	166360
152.458	1525300	165780
152.666	1537000	167270
152.874	1544500	168090
153.082	1537000	167570
153.289	1535700	167800
153.497	1537700	167750
153.705	1535300	167080
153.913	1534900	166970
154.121	1537200	167100
154.329	1541900	167790
154.537	1541000	168390
154.745	1538200	168190
154.953	1535300	167400
155.161	1539400	167750
155.369	1536400	167700
155.577	1544100	168500
155.786	1537800	167610
155.994	1540400	168140
156.202	1541100	168730
156.41	1538700	168560
156.618	1537900	168440
156.826	1537800	168580
157.034	1540700	168840
157.243	1541700	168900
157.451	1542500	169350
157.659	1543100	169680
157.867	1542500	169290
158.076	1539900	168790
158.284	1540500	169020
158.492	1541900	169090
158.701	1542900	168920
158.909	1544600	169270
159.117	1542400	169110
159.326	1542400	169130
159.534	1540000	169180
159.742	1540900	169300
159.951	1542000	169020
160.159	1541300	169020
160.368	1545800	169620
160.576	1545400	169220
160.785	1541400	168570
160.993	1540300	168330
161.202	1541800	167010
161.41	1541500	164570
161.619	1537900	163350
161.827	1541400	163950
162.036	1540900	163790
162.244	1542300	164160
162.453	1541500	164660
162.662	1538800	164620
162.87	1543300	165280
163.079	1545500	165900
163.288	1539200	165520
163.496	1540900	165640
163.705	1538900	165160
163.914	1540200	165270
164.122	1540500	165260
164.331	1536600	165120
164.54	1543700	166590
164.749	1549000	167450
164.958	1544000	166750
165.166	1542300	166890
165.375	1544100	167100
165.584	1543900	166660
165.793	1538900	166200
166.002	1536500	166310
166.211	1538400	166770
166.42	1539700	167310
166.629	1541000	167860
166.837	1543600	167990
167.046	1545700	167580
167.255	1546400	167540
167.464	1536300	166470
167.673	1536800	166160
167.882	1539800	166500
168.091	1541600	167320
168.301	1541300	167590
168.51	1545800	167930
168.719	1545600	167610
168.928	1540200	166580
169.137	1537800	165770
169.346	1544900	166580
169.555	1553600	168120
169.764	1546100	167600
169.974	1545100	167620
170.183	1546100	167970
170.392	1544300	167640
170.601	1543400	166870
170.81	1547200	166840
171.02	1543400	166140
171.229	1550200	166870
171.438	1550600	167200
171.648	1554000	168020
171.857	1554800	168140
172.066	1539800	166690
172.276	1541200	167520
172.485	1546300	168320
172.694	1554600	168920
172.904	1551900	168490
173.113	1555600	168800
173.323	1552800	168570
173.532	1551400	168730
173.742	1553700	169370
173.951	1551300	169070
174.161	1555600	169030
174.37	1546300	167760
174.58	1544400	167340
174.789	1549600	167450
174.999	1555600	168180
175.208	1555800	168960
175.418	1553800	169080
175.628	1553000	168830
175.837	1554400	168780
176.047	1554500	168530
176.257	1550100	167800
176.466	1547700	167930
176.676	1561000	169960
176.886	1563100	170400
177.095	1550600	169160
177.305	1555700	169770
177.515	1574300	171510
177.725	1557600	170160
177.935	1557800	171550
178.144	1560500	175180
178.354	1554700	178710
178.564	1562100	179470
178.774	1581600	173970
178.984	1581800	166060
179.194	1576300	163110
179.404	1570600	162170
179.613	1573500	163900
179.823	1564900	167330
180.033	1566300	170400
180.243	1572500	168230
180.453	1567600	163980
180.663	1571700	162540
180.873	1571500	160910
181.083	1569400	159800
181.293	1563300	160190
181.504	1563200	162030
181.714	1556600	163570
181.924	1560700	165940
182.134	1573100	168050
182.344	1577400	168000
182.554	1573100	167180
182.764	1573400	168000
182.974	1572100	168960
183.185	1567300	168670
183.395	1561800	167300
183.605	1558000	167520
183.815	1565400	170070
184.026	1558800	170470
184.236	1561500	170700
184.446	1562900	170900
184.657	1565600	170550
184.867	1565300	169930
185.077	1562800	169770
185.288	1563000	170440
185.498	1563000	171120
185.708	1566400	172490
185.919	1566200	173010
186.129	1570100	173500
186.34	1572200	174180
186.55	1572400	174780
186.76	1571200	174510
186.971	1567400	174170
187.182	1570000	175430
187.392	1569900	176050
187.603	1571100	176090
187.813	1573100	176380
188.024	1575300	176690
188.234	1577000	176550
188.445	1574800	176540
188.656	1576000	177520
188.866	1575700	177680
189.077	1569000	176650
189.287	1567300	175660
189.498	1577000	175750
189.709	1578900	175540
189.92	1574400	175580
190.13	1577000	176460
190.341	1577500	177100
190.552	1575500	177270
190.763	1581500	177830
190.973	1578700	176840
191.184	1577600	176420
191.395	1572200	176010
191.606	1577900	176640
191.817	1580400	176730
192.028	1581500	177240
192.238	1582900	177590
192.449	1582100	177240
192.66	1582600	177180
192.871	1578900	176820
193.082	1579900	176580
193.293	1577100	176090
193.504	1579600	176660
193.715	1579700	176840
193.926	1580200	176800
194.137	1578700	176880
194.348	1576200	177150
194.559	1583800	177900
194.77	1581100	177030
194.982	1583400	177040
195.193	1577700	176520
195.404	1575300	176570
195.615	1576200	177050
195.826	1571500	176560
196.037	1580900	177380
196.249	1581600	177410
196.46	1586400	177900
196.671	1583500	177400
196.882	1585400	177630
197.094	1582300	177490
197.305	1582400	177770
197.516	1579600	177810
197.727	1577700	178010
197.939	1575900	177890
198.15	1579100	177810
198.361	1579900	177350
198.573	1584600	177630
198.784	1583200	177420
198.996	1590900	178600
199.207	1585900	178420
199.419	1585400	177950
199.63	1588800	177860
199.841	1585200	177440
200.053	1584400	177250
200.264	1583500	177070
200.476	1584600	177490
200.688	1586000	178220
200.899	1586200	178420
201.111	1585100	178430
201.322	1588900	179370
201.534	1587200	179450
201.746	1586500	178890
201.957	1584800	178490
202.169	1582700	178440
202.38	1582100	178520
202.592	1582600	178900
202.804	1582100	179250
203.016	1584300	179530
203.227	1586400	179640
203.439	1589600	180000
203.651	1588800	179760
203.863	1589500	179620
204.074	1587100	179360
204.286	1586500	179150
204.498	1585500	178630
204.71	1583000	178350
204.922	1585300	178770
205.134	1585400	178640
205.346	1588300	179040
205.558	1586100	179280
205.769	1586700	179470
205.981	1590000	179770
206.193	1591100	180130
206.405	1589000	179920
206.617	1588900	179650
206.829	1589100	179650
207.041	1588000	179790
207.253	1587000	179780
207.465	1585200	179850
207.678	1586400	180300
207.89	1588700	180440
208.102	1589400	180410
208.314	1590200	180640
208.526	1590000	180620
208.738	1590800	180590
208.95	1590500	180830
209.163	1586000	180670
209.375	1586400	180960
209.587	1586500	181100
209.799	1586900	180710
210.011	1585900	179890
210.224	1586900	180030
210.436	1589000	180890
210.648	1591200	181210
210.861	1591800	181010
211.073	1593900	181470
211.285	1598000	182020
211.498	1600700	182020
211.71	1602800	182560
211.923	1596200	182600
212.135	1596900	181910
212.347	1596700	179780
212.56	1599000	179080
212.772	1596300	178420
212.985	1600700	178190
213.197	1599200	178260
213.41	1601300	179540
213.622	1599000	179390
213.835	1604400	179960
214.047	1597500	179560
214.26	1597400	179170
214.473	1595900	178120
214.685	1593900	177940
214.898	1594900	178510
215.111	1595900	178580
215.323	1593200	178460
215.536	1596300	179260
215.749	1597000	179550
215.961	1596500	179840
216.174	1597900	180620
216.387	1600600	181260
216.6	1600000	181170
216.812	1601800	181150
217.025	1602600	180890
217.238	1600600	180480
217.451	1597700	180400
217.664	1596300	180710
217.877	1596400	181110
218.089	1594400	181210
218.302	1596300	181580
218.515	1595800	181290
218.728	1597600	181150
218.941	1595700	180980
219.154	1598100	181360
219.367	1597900	181420
219.58	1599000	181880
219.793	1601400	182320
220.006	1599300	181890
220.219	1599100	181790
220.432	1599700	181870
220.645	1600200	181630
220.858	1598400	180960
221.071	1599100	181170
221.285	1597500	181630
221.498	1597600	182050
221.711	1599900	182290
221.924	1603200	182190
222.137	1599800	181410
222.35	1602800	181990
222.564	1600600	182200
222.777	1601000	182930
222.99	1602200	183850
223.203	1602200	184230
223.417	1601800	183820
223.63	1601700	183410
223.843	1600500	183100
224.057	1597600	182680
224.27	1597900	182440
224.483	1598900	182640
224.697	1600700	182840
224.91	1600200	182220
225.124	1602900	181980
225.337	1600700	181660
225.55	1603500	181900
225.764	1604600	181820
225.977	1600700	181610
226.191	1602400	182180
226.404	1600900	182120
226.618	1593500	181780
226.831	1595000	183020
227.045	1597000	183810
227.259	1597200	183400
227.472	1594800	182560
227.686	1597800	182540
227.899	1607600	183120
228.113	1598000	181890
228.327	1600000	182270
228.54	1599800	182020
228.754	1600500	181460
228.968	1616000	182640
229.182	1605800	181480
229.395	1597900	181400
229.609	1596700	181660
229.823	1597300	181080
230.037	1596600	180510
230.25	1595900	181040
230.464	1595400	181340
230.678	1595800	181010
230.892	1596300	180820
231.106	1596200	180640
231.32	1607000	181510
231.534	1596400	180310
231.748	1609600	182490
231.962	1598800	181750
232.176	1602000	181930
232.389	1601200	181860
232.603	1599900	181730
232.817	1601200	181530
233.032	1599300	181460
233.246	1598200	181900
233.46	1597200	181970
233.674	1598900	181930
233.888	1597400	181380
234.102	1597300	180820
234.316	1593900	180280
234.53	1594200	180780
234.744	1597200	181760
234.958	1596300	182360
235.173	1603700	183570
235.387	1620900	184710
235.601	1612800	182660
235.815	1607500	181660
236.03	1602100	181020
236.244	1600300	181200
236.458	1610100	183290
236.672	1606800	184110
236.887	1609700	185130
237.101	1610700	184890
237.315	1617300	184470
237.53	1614000	183040
237.744	1609400	181280
237.959	1604900	179770
238.173	1611800	181010
238.387	1606700	181360
238.602	1605900	181860
238.816	1608400	182630
239.031	1609800	182880
239.245	1610500	182700
239.46	1607700	182380
239.674	1609700	182890
239.889	1610800	183400
240.104	1608900	183940
240.318	1611600	184440
240.533	1610400	183920
240.747	1611300	183510
240.962	1611000	182820
241.177	1607800	181870
241.391	1605900	181830
241.606	1607300	182480
241.821	1606000	182550
242.035	1604500	182600
242.25	1604100	182550
242.465	1603600	181930
242.68	1607300	181950
242.894	1606000	182100
243.109	1605300	182430
243.324	1605800	182750
243.539	1607500	183430
243.754	1607000	183420
243.969	1609000	183030
244.183	1607900	182560
244.398	1610200	182960
244.613	1608600	182670
244.828	1614200	182960
245.043	1610400	182690
245.258	1608200	182570
245.473	1607700	182270
245.688	1606800	182450
245.903	1607300	183290
246.118	1606100	183040
246.333	1606000	182760
246.548	1608300	183200
246.763	1609100	183210
246.978	1607800	183100
247.194	1606900	183390
247.409	1607400	183380
247.624	1609600	183160
247.839	1609600	182820
248.054	1610600	182500
248.269	1611700	181900
248.485	1611400	181480
248.7	1611100	181860
248.915	1612400	182430
249.13	1610900	182410
249.346	1608600	182560
249.561	1611100	183120
249.776	1611400	182880
249.991	1610800	182840
250.207	1613000	183430
250.422	1610300	183160
250.638	1612700	183190
250.853	1612900	182990
251.068	1611500	182590
251.284	1611200	182350
251.499	1611200	182500
251.715	1611200	182750
251.93	1613000	182970
252.146	1610000	182640
252.361	1609700	182640
252.577	1610700	182570
252.792	1603900	182140
253.008	1611700	184060
253.223	1613600	185580
253.439	1615100	186800
253.655	1619100	188360
253.87	1620100	188370
254.086	1615200	186900
254.301	1621200	186940
254.517	1622300	186250
254.733	1621900	185510
254.949	1621000	185350
255.164	1621200	185420
255.38	1620100	185080
255.596	1623300	185290
255.812	1627400	185370
256.027	1622200	183790
256.243	1623700	183590
256.459	1621000	183470
256.675	1619500	183330
256.891	1617500	183140
257.107	1611500	182930
257.322	1615500	183510
257.538	1610300	182510
257.754	1608000	181700
257.97	1616700	182100
258.186	1613200	181400
258.402	1611400	181590
258.618	1617200	182470
258.834	1614000	181870
259.05	1618900	182350
259.266	1616700	182480
259.482	1622600	183250
259.698	1624400	183260
259.914	1622700	183120
260.13	1621500	183210
260.347	1624300	183890
260.563	1623000	184260
260.779	1623500	184520
260.995	1625400	184250
261.211	1624400	183480
261.427	1627900	183370
261.644	1624700	182770
261.86	1624900	183240
262.076	1625900	184120
262.292	1625700	184310
262.509	1626600	184190
262.725	1626700	184390
262.941	1626200	184480
263.158	1627600	184390
263.374	1626300	184310
263.59	1626000	184590
263.807	1629900	184950
264.023	1628300	184860
264.24	1627400	185010
264.456	1629300	185070
264.673	1626500	184610
264.889	1627400	184850
265.105	1625700	184510
265.322	1616200	182930
265.539	1616800	182860
265.755	1613800	182370
265.972	1615700	182350
266.188	1620100	183320
266.405	1617700	183930
266.621	1623000	184450
266.838	1627200	184260
267.055	1620400	183510
267.271	1620000	183630
267.488	1622600	184290
267.705	1617600	184420
267.921	1625600	185570
268.138	1625100	185240
268.355	1629500	185630
268.572	1625800	185300
268.788	1612000	183910
269.005	1619900	185720
269.222	1617100	185930
269.439	1616800	186000
269.656	1618400	185730
269.872	1618400	185030
270.089	1625200	184560
270.306	1624500	184390
270.523	1628200	185250
270.74	1628100	185560
270.957	1622400	184910
271.174	1624800	184920
271.391	1623500	183830
271.608	1622500	182790
271.825	1623500	182900
272.042	1626800	183280
272.259	1625900	182900
272.476	1625600	182580
272.693	1622200	182490
272.91	1622500	182990
273.127	1624400	183210
273.344	1619500	182340
273.561	1625200	182760
273.779	1625300	182600
273.996	1621600	182350
274.213	1621300	182740
274.43	1616200	182350
274.647	1619500	182810
274.865	1619600	182880
275.082	1619200	182610
275.299	1618200	182290
275.516	1617200	182400
275.734	1618800	182810
275.951	1619200	183160
276.168	1618300	183320
276.386	1617000	182990
276.603	1616500	182580
276.82	1617000	182630
277.038	1618300	182830
277.255	1615700	182950
277.473	1617800	184000
277.69	1620000	184300
277.908	1619500	183410
278.125	1617600	183120
278.343	1616100	183560
278.56	1617700	183840
278.778	1618300	183940
278.995	1616200	184100
279.213	1618700	184230
279.43	1618200	183780
279.648	1617100	183680
279.866	1619100	183630
280.083	1618200	182760
280.301	1619900	182750
280.519	1618000	182770
280.736	1619300	183030
280.954	1621100	183660
281.172	1618000	183910
281.389	1621400	184000
281.607	1620500	183290
281.825	1631600	184620
282.043	1627500	184110
282.261	1624100	183240
282.478	1628600	183850
282.696	1631900	184620
282.914	1629400	184030
283.132	1628600	183640
283.35	1632200	183970
283.568	1628100	183260
283.786	1629100	183520
284.004	1628000	184070
284.222	1630400	184600
284.439	1631500	184620
284.657	1633200	184830
284.875	1631600	184450
285.094	1632700	184220
285.312	1633100	184440
285.53	1630200	184240
285.748	1634900	184570
285.966	1629700	184240
286.184	1635000	185080
286.402	1631500	184370
286.62	1631400	184410
286.838	1635100	184990
287.056	1633800	183970
287.275	1635400	183130
287.493	1633000	182380
287.711	1634900	182040
287.929	1633200	181460
288.148	1636000	182600
288.366	1634200	183170
288.584	1634400	183290
288.802	1633900	183470
289.021	1630400	183240
289.239	1632000	182860
289.457	1631900	182860
289.676	1632800	183590
289.894	1632800	183810
290.113	1630200	183790
290.331	1633400	184690
290.549	1636000	185100
290.768	1633500	184610
290.986	1631400	184600
291.205	1630200	184580
291.423	1633500	184910
291.642	1632700	184930
291.86	1635300	185180
292.079	1632100	184460
292.298	1634600	184640
292.516	1633500	184650

## Sheet: Figure 4c_2nd recycle
2nd recycle
Time (s)	Storage modulus (Pa)	Loss Modulus (Pa)
10	0.006	1.5646
20	0.00673	1.4261
30	0.09038	1.5579
40	6.67e-05	1.3345
50	8.36e-05	1.6716
50.303	0.10245	1.6276
50.504	8.77e-05	1.7544
50.704	9.33e-05	1.8664
50.904	2.1353	2.4987
51.104	4.0935	8.4816
51.304	22.945	33.471
51.504	98.377	55.149
51.704	219.77	7.4207
51.904	304.41	97.281
52.104	353.41	173.28
52.304	450.79	171.01
52.505	722.27	179.1
52.705	1174.6	365.27
52.905	1721	696.17
53.105	2478.6	1097.3
53.305	3919.2	1093.8
53.506	8605	1736.8
53.706	16733	7320.9
53.906	29275	15733
54.106	51592	28682
54.307	84391	34412
54.507	156640	37302
54.707	248440	43747
54.908	351510	30992
55.108	446070	8802
55.308	534630	29848
55.509	634390	58732
55.709	722600	79645
55.91	802880	98679
56.11	869130	109550
56.311	931790	115570
56.511	990790	118550
56.712	1040200	122680
56.912	1091900	129090
57.113	1142500	131630
57.313	1179200	130760
57.514	1221400	130310
57.714	1261800	130030
57.915	1292700	130800
58.115	1324600	133180
58.316	1358500	132940
58.517	1389500	132720
58.717	1418500	134610
58.918	1451600	135860
59.119	1468600	135550
59.319	1488500	135940
59.52	1519300	137700
59.721	1536200	139520
59.922	1551000	143070
60.122	1577800	146850
60.323	1597800	147690
60.524	1609700	148610
60.725	1632400	150880
60.925	1650600	151870
61.126	1654000	152190
61.327	1670600	153860
61.528	1687600	156150
61.729	1693900	157390
61.93	1703100	158550
62.131	1721200	161130
62.332	1727700	163180
62.533	1736900	163880
62.734	1753200	164290
62.934	1755500	163650
63.135	1758900	163470
63.336	1776600	165230
63.537	1776600	167630
63.739	1779100	169690
63.94	1790900	171860
64.141	1798700	174260
64.342	1801300	174980
64.543	1813700	175380
64.744	1814800	175910
64.945	1816700	176930
65.146	1827400	178340
65.347	1835800	180080
65.549	1832000	180900
65.75	1834200	181090
65.951	1847000	181450
66.152	1841400	181990
66.353	1844700	185180
66.555	1858500	188270
66.756	1854100	186790
66.957	1854200	186090
67.158	1864000	187610
67.36	1863600	187350
67.561	1857400	186590
67.762	1866500	188980
67.964	1868400	189360
68.165	1863800	188900
68.367	1872700	191200
68.568	1876800	192180
68.769	1869100	190490
68.971	1874300	191990
69.172	1877100	193580
69.374	1874500	193880
69.575	1872300	194320
69.777	1887200	195230
69.978	1884900	193070
70.18	1878500	192780
70.381	1886300	195190
70.583	1886200	196100
70.784	1880600	196380
70.986	1887000	198480
71.188	1892600	200040
71.389	1888300	200330
71.591	1892500	200410
71.792	1896600	199960
71.994	1889100	198850
72.196	1889300	199490
72.397	1898600	202170
72.599	1906700	205250
72.801	1908200	206780
73.003	1904300	207040
73.204	1914100	211960
73.406	1895300	213370
73.608	1914500	217310
73.81	1914900	218930
74.012	1905200	220040
74.213	1904400	220040
74.415	1908400	221550
74.617	1902400	222460
74.819	1894100	222110
75.021	1906300	223850
75.223	1904700	223480
75.425	1896900	221670
75.627	1902800	221780
75.829	1905600	221920
76.031	1900700	220970
76.233	1905000	220900
76.435	1904600	219920
76.637	1902000	218680
76.839	1905500	218810
77.041	1908700	218750
77.243	1904500	218520
77.445	1897400	219170
77.647	1903900	220690
77.849	1905400	220570
78.051	1902300	221000
78.253	1903300	221790
78.456	1905500	221770
78.658	1902100	222250
78.86	1899100	223210
79.062	1902600	223710
79.264	1896400	222220
79.467	1888800	220830
79.669	1896800	221430
79.871	1896400	221610
80.073	1887600	221170
80.276	1885500	222400
80.478	1900300	225670
80.68	1895400	225500
80.883	1901800	227230
81.085	1916900	229940
81.287	1897700	227670
81.49	1904000	228870
81.692	1911700	232270
81.895	1923800	234710
82.097	1903500	232950
82.3	1896100	234330
82.502	1903700	237240
82.705	1903600	236230
82.907	1908600	236750
83.11	1918800	237080
83.312	1917100	233180
83.515	1911600	229580
83.717	1915400	232210
83.92	1913300	234360
84.122	1902900	236360
84.325	1902600	239430
84.528	1908600	242180
84.73	1895200	241910
84.933	1891500	242870
85.136	1900400	244280
85.338	1901400	245280
85.541	1885700	244020
85.744	1896200	245190
85.946	1897700	245160
86.149	1891100	244310
86.352	1892900	244680
86.555	1910900	247480
86.758	1901600	246960
86.96	1885300	245200
87.163	1897200	247520
87.366	1897600	247960
87.569	1888200	246450
87.772	1891400	247020
87.975	1901800	248740
88.178	1890400	247130
88.38	1888200	247530
88.583	1894300	249440
88.786	1890100	248970
88.989	1885100	248670
89.192	1888600	250670
89.395	1902000	253940
89.598	1887600	253300
89.801	1876000	252430
90.004	1867000	258560
90.207	1851200	300370
90.411	1865600	358020
90.614	1937300	368430
90.817	1979200	316660
91.02	1945400	264210
91.223	1908200	243950
91.426	1900800	237090
91.629	1874400	243960
91.833	1857700	271460
92.036	1877400	288770
92.239	1906700	275550
92.442	1885200	252460
92.645	1858700	251810
92.849	1865300	270400
93.052	1875300	276990
93.255	1875700	269260
93.459	1875500	259840
93.662	1872200	260980
93.865	1859500	267010
94.069	1862300	270330
94.272	1879400	267790
94.475	1880000	263090
94.679	1857400	261000
94.882	1857700	264300
95.086	1880600	268550
95.289	1871700	265310
95.493	1858100	262130
95.696	1871400	265460
95.9	1872400	268130
96.103	1860600	267080
96.307	1866300	267220
96.51	1878800	268460
96.714	1870300	268170
96.917	1858700	268500
97.121	1866800	270310
97.324	1875900	271000
97.528	1860100	268800
97.732	1862800	270020
97.935	1874700	272310
98.139	1868000	271820
98.343	1855400	269750
98.546	1868100	271320
98.75	1867200	272210
98.954	1856700	272070
99.158	1858200	272670
99.361	1866000	274110
99.565	1861000	274610
99.769	1858600	276860
99.973	1852100	278410
100.177	1854200	278960
100.381	1852200	277690
100.584	1853800	277870
100.788	1854400	278610
100.992	1860900	280300
101.196	1848400	279320
101.4	1841200	278710
101.604	1845000	279820
101.808	1844800	280870
102.012	1845700	281590
102.216	1845500	281320
102.42	1844900	281280
102.624	1839400	280880
102.828	1836600	281620
103.032	1846500	284480
103.236	1849000	284860
103.44	1844600	283690
103.644	1841300	283520
103.848	1840700	283820
104.052	1837400	283450
104.257	1834500	283760
104.461	1843400	286100
104.665	1839100	286320
104.869	1829000	285680
105.073	1827800	286210
105.277	1848300	289660
105.482	1849200	290140
105.686	1831700	287510
105.89	1837000	288850
106.094	1848200	291360
106.299	1843100	290190
106.503	1836600	288900
106.707	1839100	290410
106.912	1841300	292000
107.116	1836100	291290
107.321	1839900	291840
107.525	1846900	292710
107.729	1838600	291630
107.934	1836500	292040
108.138	1841800	293040
108.343	1849600	294200
108.547	1843700	293670
108.752	1834700	292320
108.956	1845300	294020
109.161	1845800	294410
109.365	1841000	293790
109.57	1840100	293590
109.774	1846500	294710
109.979	1847200	294960
110.183	1829300	290900
110.388	1827100	287960
110.593	1841200	287450
110.797	1831400	284220
111.002	1837700	283940
111.207	1837300	283680
111.411	1850200	286980
111.616	1839600	287570
111.821	1835000	289070
112.025	1838900	291540
112.23	1846500	293200
112.435	1843300	292120
112.64	1840400	291490
112.845	1845300	292870
113.049	1845700	293060
113.254	1843500	292880
113.459	1837700	292500
113.664	1846400	293780
113.869	1851800	294300
114.074	1842500	292850
114.279	1840600	292640
114.484	1850100	294210
114.688	1851600	294520
114.893	1847100	293660
115.098	1850300	294040
115.303	1855000	294610
115.508	1857800	295070
115.713	1855100	296020
115.918	1864100	299030
116.124	1866300	299620
116.329	1853500	296980
116.534	1854700	296770
116.739	1861600	297420
116.944	1865800	298140
117.149	1857100	296760
117.354	1861800	296980
117.559	1867300	297530
117.765	1863900	296820
117.97	1858100	295240
118.175	1862400	295860
118.38	1868900	297220
118.585	1870500	297570
118.791	1862600	296790
118.996	1860300	297180
119.201	1868700	298710
119.406	1867800	298620
119.612	1868300	298490
119.817	1863400	297270
120.023	1869100	297910
120.228	1861700	296550
120.433	1863700	297040
120.639	1851700	295320
120.844	1869500	297970
121.049	1869800	297700
121.255	1870500	297920
121.46	1865400	296750
121.666	1868800	296820
121.871	1874400	297810
122.077	1861500	295880
122.282	1873800	297590
122.488	1877600	298420
122.694	1874800	298410
122.899	1865700	297130
123.105	1865900	297390
123.31	1877900	299260
123.516	1874000	298270
123.722	1862600	296500
123.927	1874300	298520
124.133	1877600	298710
124.339	1872500	297320
124.544	1869300	296370
124.75	1873900	297000
124.956	1894000	300160
125.161	1876200	296370
125.367	1885100	296860
125.573	1885200	296650
125.779	1893900	298200
125.985	1887200	297530
126.19	1882000	297640
126.396	1891000	298930
126.602	1895600	299910
126.808	1886500	300060
127.014	1873100	298910
127.22	1887300	301070
127.426	1898700	303320
127.632	1887400	301540
127.838	1880300	299410
128.043	1890500	300780
128.249	1900900	302370
128.455	1893800	301080
128.661	1882400	299120
128.868	1886300	299280
129.074	1894700	299720
129.28	1892400	298840
129.486	1887000	297670
129.692	1891000	297890
129.898	1903100	299190
130.104	1894100	297510
130.31	1883700	296060
130.516	1899200	298480
130.722	1895500	298130
130.929	1894700	299360
131.135	1889400	299660
131.341	1903100	301970
131.547	1914000	304360
131.754	1906700	303510
131.96	1900500	301780
132.166	1898000	301280
132.372	1900000	301820
132.579	1902500	302630
132.785	1891700	302890
132.991	1887300	304450
133.198	1897000	306200
133.404	1900900	306030
133.611	1885100	303170
133.817	1911100	306030
134.023	1899900	302490
134.23	1908000	302290
134.436	1885100	297960
134.643	1891900	298800
134.849	1891900	299280
135.056	1895500	300490
135.262	1897700	301540
135.469	1889000	300080
135.675	1892800	300000
135.882	1899200	300720
136.089	1899000	300320
136.295	1896000	299660
136.502	1895800	300150
136.708	1899800	301000
136.915	1903000	301240
137.122	1898400	300930
137.328	1900900	301650
137.535	1905900	302110
137.742	1909200	302390
137.949	1903400	301190
138.155	1903000	300420
138.362	1923200	303560
138.569	1917800	303700
138.776	1903100	302740
138.982	1904700	304140
139.189	1916100	306570
139.396	1921800	307860
139.603	1905800	304810
139.81	1903600	303490
140.017	1915400	304600
140.224	1922900	305600
140.43	1920100	304980
140.637	1904500	302460
140.844	1918800	304920
141.051	1922000	304980
141.258	1920600	304430
141.465	1913600	303070
141.672	1917600	302950
141.879	1935600	305560
142.086	1930300	304570
142.293	1919000	301760
142.501	1913100	299780
142.708	1930800	302290
142.915	1932700	301940
143.122	1924400	300560
143.329	1920600	300590
143.536	1942700	305070
143.743	1928200	305530
143.95	1918400	307090
144.158	1911800	308820
144.365	1916900	311540
144.572	1930600	315000
144.779	1922700	312530
144.987	1903600	310720
145.194	1888000	321730
145.401	1902300	344750
145.609	1937400	352280
145.816	1924900	330530
146.023	1939600	315570
146.231	1921800	304510
146.438	1914700	297810
146.645	1906000	297940
146.853	1903500	308720
147.06	1907100	311730
147.268	1928700	307160
147.475	1935000	301560
147.683	1920000	301100
147.89	1906100	303390
148.098	1931500	309080
148.305	1941000	307270
148.513	1921500	302440
148.72	1914900	304920
148.928	1928400	312410
149.135	1934600	314670
149.343	1935200	313010
149.551	1918800	309230
149.758	1917800	309910
149.966	1934100	313130
150.174	1936000	311870
150.381	1932100	309410
150.589	1920800	306320
150.797	1931100	307230
151.004	1941700	308510
151.212	1935000	307170
151.42	1925300	304800
151.628	1930700	305430
151.835	1942800	307910
152.043	1946700	308350
152.251	1945600	307720
152.459	1936900	306210
152.667	1941800	306790
152.875	1951600	308330
153.083	1944300	307610
153.29	1942700	307440
153.498	1944200	307410
153.706	1951100	308880
153.914	1950800	309200
154.122	1944400	308170
154.33	1941400	307850
154.538	1947500	309000
154.746	1953300	310160
154.954	1949900	309730
155.162	1937000	307600
155.37	1945300	309060
155.578	1950000	310330
155.787	1951200	310910
155.995	1946600	310820
156.203	1946200	310990
156.411	1950700	311430
156.619	1952100	311610
156.827	1955200	312020
157.035	1951300	311080
157.244	1951600	311240
157.452	1956300	311880
157.66	1956100	311680
157.868	1956900	312450
158.077	1935100	309550
158.285	1959400	313640
158.493	1959200	314110
158.702	1957400	313620
158.91	1941400	308520
159.118	1924300	313120
159.327	1919800	332370
159.535	1942300	346220
159.743	1954600	338950
159.952	1965800	328770
160.16	1967300	323630
160.369	1977900	321660
160.577	1963600	319370
160.786	1955300	325330
160.994	1960700	330200
161.203	1978900	327670
161.411	1977000	317870
161.62	1966400	314690
161.828	1945300	308500
162.037	1931500	307890
162.245	1926100	317730
162.454	1937500	329900
162.663	1957300	330780
162.871	1953400	325710
163.08	1971900	322420
163.289	1977200	311980
163.497	1973900	305470
163.706	1962900	309330
163.915	1963300	317970
164.123	1973700	319850
164.332	1984400	314330
164.541	1980100	310160
164.75	1971800	311710
164.959	1968000	315030
165.167	1973400	315840
165.376	1976000	314240
165.585	1974000	313560
165.794	1968400	315150
166.003	1963600	316030
166.212	1971000	315970
166.421	1974700	314750
166.63	1975100	314230
166.838	1969100	313320
167.047	1966000	313280
167.256	1971400	314080
167.465	1976900	314870
167.674	1975700	315300
167.883	1971500	315100
168.092	1973500	315090
168.302	1975400	314910
168.511	1976600	314680
168.72	1976500	314670
168.929	1972600	314630
169.138	1971800	314780
169.347	1975400	315130
169.556	1980700	315880
169.765	1980800	315600
169.975	1974300	314290
170.184	1974400	314220
170.393	1980000	314950
170.602	1983400	315600
170.811	1981200	315550
171.021	1975200	314670
171.23	1977300	315280
171.439	1984500	316490
171.649	1983100	315720
171.858	1977900	315440
172.067	1977500	316240
172.277	1980600	317130
172.486	1982900	318120
172.695	1988800	319630
172.905	1979900	317190
173.114	1979600	316590
173.324	1980200	316360
173.533	1980900	315960
173.743	1985000	316890
173.952	1981000	316850
174.162	1977000	316100
174.371	1979500	316450
174.581	1983200	317000
174.79	1987300	317710
175	1985000	317610
175.209	1978400	317270
175.419	1982700	318860
175.629	1989200	320770
175.838	1987700	320140
176.048	1985500	319410
176.258	1981500	318590
176.467	1984200	318720
176.677	1986900	319460
176.887	1988100	320240
177.096	1984400	319560
177.306	1982500	319250
177.516	1980800	319230
177.726	1990500	320730
177.936	1985900	320010
178.145	1983900	319580
178.355	1987700	319460
178.565	1990900	319820
178.775	2002400	324000
178.985	1991900	324320
179.195	1996700	325930
179.405	1986400	323800
179.614	1993200	323750
179.824	1987000	321720
180.034	1984000	319650
180.244	1984000	318200
180.454	1984100	317770
180.664	1980200	316490
180.874	1983000	315840
181.084	1998200	318250
181.294	1996400	316490
181.505	1981300	312120
181.715	1987900	310760
181.925	1984000	308410
182.135	1995900	309460
182.345	1981900	307950
182.555	1995600	309930
182.765	1993200	306210
182.975	1977300	302660
183.186	1967600	312830
183.396	1973900	333930
183.606	1990300	341840
183.816	1996600	334750
184.027	2004400	326660
184.237	2012400	320510
184.447	2008600	314740
184.658	1993100	315030
184.868	1989700	322590
185.078	1997200	326410
185.289	2006800	321790
185.499	2004900	317340
185.709	1998000	318060
185.92	1996300	322210
186.13	1999500	322840
186.341	2003000	320190
186.551	2006500	319970
186.761	1999900	320380
186.972	1993700	320870
187.183	1996900	321060
187.393	2001200	319890
187.604	2003700	319190
187.814	2003900	319850
188.025	2005100	320590
188.235	1999500	318920
188.446	2000200	318400
188.657	2003100	319130
188.867	2011400	321140
189.078	2003100	320170
189.288	1998600	319000
189.499	2004100	319490
189.71	2005900	319960
189.921	2009000	320800
190.131	2007100	320870
190.342	2001200	320130
190.553	2003100	320580
190.764	2004500	321280
190.974	2009700	322130
191.185	2010800	321720
191.396	2008700	320990
191.607	2005800	319920
191.818	2007700	319670
192.029	2004400	319010
192.239	2002600	317530
192.45	2005100	316210
192.661	2004200	315540
192.872	2000500	314950
193.083	1999400	314230
193.294	2002900	315340
193.505	2004200	316270
193.716	2004900	316750
193.927	1998000	316260
194.138	2002300	317490
194.349	2008000	318500
194.56	2008600	318570
194.771	2010700	318530
194.983	2007100	317640
195.194	2005100	317360
195.405	2006500	317830
195.616	2012200	319250
195.827	2010500	319360
196.038	2009200	319210
196.25	2006900	318910
196.461	2004300	318140
196.672	2001700	317990
196.883	2009500	320660
197.095	2007000	321200
197.306	2009400	321070
197.517	2009700	320880
197.728	2003100	319580
197.94	2007400	319920
198.151	2005100	319570
198.362	2006000	319690
198.574	2002700	318950
198.785	2002500	318990
198.997	2006600	319650
199.208	2010300	319750
199.42	2013300	319710
199.631	2009100	318990
199.842	2008400	319210
200.054	2009900	319440
200.265	2011600	319510
200.477	2017100	320400
200.689	2016600	320480
200.9	2008400	319250
201.112	2007100	319930
201.323	2006500	321050
201.535	2008000	321890
201.747	2023700	324380
201.958	2016100	322640
202.17	2015500	321760
202.381	2005600	320150
202.593	2019000	322510
202.805	2028300	323630
203.017	2022800	322800
203.228	2011400	321370
203.44	2014800	321860
203.652	2015500	321670
203.864	2019200	321890
204.075	2019700	321320
204.287	2017800	320780
204.499	2014200	320260
204.711	2010300	319710
204.923	2009700	319810
205.135	2013700	320650
205.347	2026100	322960
205.559	2021000	322380
205.77	2019200	321980
205.982	2011300	321070
206.194	2021300	322650
206.406	2021200	322040
206.618	2029600	323410
206.83	2024600	322510
207.042	2022700	321550
207.254	2018600	320990
207.466	2028600	322440
207.679	2031800	322540
207.891	2040700	324700
208.103	2031900	323820
208.315	2036800	324030
208.527	2028600	322400
208.739	2022800	321250
208.951	2030700	321590
209.164	2038800	322610
209.376	2058300	325880
209.588	2054000	325630
209.8	2048000	326110
210.012	2048600	327690
210.225	2028900	325610
210.437	2036100	327490
210.649	2036000	327180
210.862	2055600	329250
211.074	2050700	327450
211.286	2050000	325350
211.499	2053800	324700
211.711	2055400	324840
211.924	2057200	325010
212.136	2055600	325400
212.348	2048600	325240
212.561	2049800	325430
212.773	2050100	325840
212.986	2054000	326970
213.198	2057400	327100
213.411	2057200	327150
213.623	2051400	326760
213.836	2044300	325930
214.048	2049900	327160
214.261	2054700	327790
214.474	2059300	328070
214.686	2058200	327890
214.899	2052600	327090
215.112	2050100	326620
215.324	2050900	326570
215.537	2054000	327070
215.75	2055100	327930
215.962	2059200	329170
216.175	2058000	328820
216.388	2054400	328460
216.601	2053900	328050
216.813	2059400	327930
217.026	2063300	328140
217.239	2065200	328530
217.452	2040700	324590
217.665	2050700	326650
217.878	2043900	326150
218.09	2047100	326220
218.303	2053700	326710
218.516	2056600	326840
218.729	2055200	326690
218.942	2054100	327020
219.155	2052400	327320
219.368	2053100	327440
219.581	2060400	328460
219.794	2063900	328530
220.007	2062000	327660
220.22	2061900	327490
220.433	2057200	326950
220.646	2052100	326440
220.859	2054500	326790
221.072	2063200	328060
221.286	2066200	328680
221.499	2057000	327280
221.712	2049400	327350
221.925	2048100	329440
222.138	2050000	330370
222.351	2053700	330000
222.565	2058900	330490
222.778	2058500	329700
222.991	2057400	328550
223.204	2054300	327790
223.418	2049300	326210
223.631	2054300	326380
223.844	2054700	326820
224.058	2061700	327950
224.271	2062900	327720
224.484	2056400	326650
224.698	2053200	326020
224.911	2054400	326010
225.125	2057900	326620
225.338	2060500	327360
225.551	2062600	327770
225.765	2066400	327600
225.978	2058100	325520
226.192	2056000	325490
226.405	2054700	325430
226.619	2057200	325700
226.832	2063500	326820
227.046	2069100	327260
227.26	2066600	326560
227.473	2064700	326550
227.687	2062200	325860
227.9	2059100	325120
228.114	2061800	326050
228.328	2067900	326980
228.541	2071100	327070
228.755	2069300	326490
228.969	2069700	325820
229.183	2063800	324650
229.396	2064200	324830
229.61	2067300	325250
229.824	2071000	325860
230.038	2072600	326320
230.251	2072900	326620
230.465	2070700	326720
230.679	2063400	326210
230.893	2076900	329650
231.107	2081000	331040
231.321	2089400	331070
231.535	2085000	329490
231.749	2072200	327740
231.963	2069800	327110
232.177	2068300	326770
232.39	2071100	327370
232.604	2076600	327850
232.818	2076900	328160
233.033	2075500	328690
233.247	2076300	328520
233.461	2063800	326330
233.675	2060800	325540
233.889	2059200	323860
234.103	2061800	323540
234.317	2065100	324950
234.531	2068100	325910
234.745	2073800	326790
234.959	2067100	326170
235.174	2068300	325830
235.388	2085000	327120
235.602	2073700	325010
235.816	2078200	326080
236.031	2079500	326490
236.245	2083300	326960
236.459	2088800	328150
236.673	2078400	326960
236.888	2071700	325880
237.102	2072200	326170
237.316	2077500	327320
237.531	2083700	328100
237.745	2083700	328400
237.96	2078800	328240
238.174	2084900	329140
238.388	2076000	327840
238.603	2078300	328690
238.817	2081800	329070
239.032	2082800	329160
239.246	2083100	329210
239.461	2089600	330200
239.675	2084400	329370
239.89	2080900	328800
240.105	2085200	329230
240.319	2081600	328520
240.534	2085000	328940
240.748	2081400	328440
240.963	2087500	329460
241.178	2091000	329920
241.392	2082200	328780
241.607	2083300	329120
241.822	2083300	328950
242.036	2077300	328330
242.251	2084100	329540
242.466	2089900	330480
242.681	2090200	330740
242.895	2094100	331140
243.11	2078700	328040
243.325	2085400	329130
243.54	2085100	328920
243.755	2085000	328360
243.97	2097200	330220
244.184	2094900	330010
244.399	2097000	330370
244.614	2088500	329290
244.829	2081100	328080
245.044	2074400	326700
245.259	2092400	329010
245.474	2093800	328630
245.689	2093800	328590
245.904	2093600	328710
246.119	2097300	329130
246.334	2089900	327990
246.549	2089500	327610
246.764	2082500	326010
246.979	2096700	328000
247.195	2097300	327720
247.41	2099600	327940
247.625	2099100	328280
247.84	2097000	328120
248.055	2101800	328850
248.27	2088800	327060
248.486	2098400	328640
248.701	2094000	328070
248.916	2105700	330140
249.131	2110500	330690
249.347	2109500	330170
249.562	2102800	328870
249.777	2093300	326900
249.992	2104200	328030
250.208	2099600	327160
250.423	2104800	328040
250.639	2109300	329040
250.854	2114800	330050
251.069	2116400	330630
251.285	2104500	329430
251.5	2108100	330120
251.716	2104300	329510
251.931	2106900	329760
252.147	2104300	328610
252.362	2111100	329220
252.578	2115300	329850
252.793	2112800	329080
253.009	2111900	328940
253.224	2108400	328990
253.44	2108100	329220
253.656	2095200	327420
253.871	2094300	327510
254.087	2104800	329230
254.302	2110600	330030
254.518	2118000	331430
254.734	2115300	331100
254.95	2108800	329960
255.165	2101800	328500
255.381	2101100	328230
255.597	2103700	328220
255.813	2103800	327740
256.028	2115200	329440
256.244	2113600	328960
256.46	2117800	329280
256.676	2116200	329190
256.892	2111700	328540
257.108	2104000	326890
257.323	2106900	327270
257.539	2101800	326060
257.755	2114600	327590
257.971	2119100	328280
258.187	2121800	328590
258.403	2115400	327680
258.619	2104500	327020
258.835	2099300	327430
259.051	2111600	329960
259.267	2095100	327050
259.483	2114100	329380
259.699	2109400	328760
259.915	2111200	329560
260.131	2117500	330600
260.348	2117600	330670
260.564	2118500	330490
260.78	2117400	329560
260.996	2116000	328770
261.212	2113700	327930
261.428	2115500	328150
261.645	2115000	328560
261.861	2118600	328990
262.077	2122700	329510
262.293	2124500	330070
262.51	2124000	329630
262.726	2120300	328610
262.942	2117900	328200
263.159	2117400	327700
263.375	2118600	327650
263.591	2117500	327810
263.808	2123800	329170
264.024	2126500	329790
264.241	2127100	329690
264.457	2122700	328790
264.674	2124500	329230
264.89	2120400	328820
265.106	2119600	328860
265.323	2120300	328850
265.54	2123900	328980
265.756	2123800	329000
265.973	2129500	329680
266.189	2129900	329260
266.406	2119800	327840
266.622	2125000	329470
266.839	2122700	329710
267.056	2118500	330160
267.272	2114600	330220
267.489	2119200	330760
267.706	2122800	330750
267.922	2123300	329760
268.139	2124300	329050
268.356	2127000	329720
268.573	2128400	329870
268.789	2128200	329730
269.006	2124800	329780
269.223	2122300	330430
269.44	2124800	331260
269.657	2124900	331730
269.873	2126000	331590
270.09	2129900	331710
270.307	2132600	331620
270.524	2126200	331060
270.741	2127500	332230
270.958	2121900	331510
271.175	2119300	331520
271.392	2106500	330430
271.609	2111600	330950
271.826	2122400	334010
272.043	2123100	336210
272.26	2126300	337170
272.477	2118100	336340
272.694	2128400	338470
272.911	2125300	337280
273.128	2111300	333980

## Sheet: Figure 4c_pristine resin
Pristine
Time (s)	Storage modulus (Pa)	Loss Modulus (Pa)
10	0.13938	1.4042
20	0.18419	1.4869
30	0.19602	1.5338
40	0.15795	1.4817
50	0.19841	1.493
50.302	0.26447	1.4693
50.503	0.16773	1.6695
50.703	1.7757	6.4676
50.904	22.937	16.486
51.105	65.043	8.5331
51.306	109.14	7.0029
51.507	185.8	29.164
51.709	305.58	92.636
51.911	433.19	196.81
52.113	568.31	295.18
52.315	778.99	367.78
52.518	1275.9	517.86
52.721	2027.1	926.86
52.924	3192.3	1493.5
53.127	5060.8	2592.9
53.33	9187.2	3765
53.534	21798	8813.2
53.738	39789	23703
53.942	71330	42086
54.147	131570	72650
54.351	227840	82119
54.556	352510	81503
54.761	479420	57642
54.967	605790	19045
55.172	699050	19369
55.378	772230	49472
55.584	833260	71966
55.791	882410	87501
55.997	916930	97318
56.204	950450	104260
56.411	978850	108260
56.618	999210	111040
56.826	1017200	113360
57.033	1033100	115840
57.241	1046300	116610
57.45	1059200	117510
57.658	1072000	118910
57.867	1084500	120480
58.076	1095000	121740
58.285	1104800	122290
58.494	1112600	122860
58.704	1118800	123600
58.914	1124800	124820
59.124	1131400	125930
59.335	1139700	126610
59.545	1146900	127370
59.756	1152400	128300
59.967	1159800	129470
60.179	1165800	130210
60.39	1169700	130730
60.602	1174500	131480
60.814	1178600	132110
61.026	1182400	132950
61.239	1185000	133720
61.452	1189300	134540
61.665	1192900	135360
61.878	1196500	136060
62.092	1200400	136760
62.306	1204300	137430
62.52	1208400	138360
62.734	1212200	139190
62.949	1216000	139900
63.163	1219000	140690
63.378	1222400	141380
63.594	1225300	141970
63.809	1228800	142740
64.025	1231200	143560
64.241	1233300	144260
64.457	1235600	144970
64.674	1238600	145890
64.891	1240000	146420
65.108	1243500	147070
65.325	1244000	147440
65.543	1247400	148210
65.76	1249500	148780
65.979	1250500	149400
66.197	1253800	150260
66.415	1254900	150760
66.634	1257000	151340
66.853	1260000	151970
67.073	1260300	152240
67.292	1262200	153000
67.512	1262800	153650
67.732	1265800	154310
67.952	1266800	154600
68.173	1267800	155220
68.394	1269400	155890
68.615	1270300	156270
68.836	1265000	155820
69.058	1268900	156130
69.28	1268500	154670
69.502	1269600	153670
69.724	1269700	154170
69.947	1271300	155300
70.169	1273000	156550
70.393	1272700	157520
70.616	1279300	159160
70.84	1280500	159690
71.064	1284100	160670
71.288	1284600	161800
71.512	1284800	162680
71.737	1281900	162640
71.962	1282100	162870
72.187	1281600	163200
72.412	1282600	163860
72.638	1286200	164750
72.864	1290100	165570
73.09	1291400	166170
73.317	1295400	167290
73.544	1294100	167600
73.771	1293500	167970
73.998	1289700	168070
74.225	1291200	168930
74.453	1293000	169890
74.681	1298500	171150
74.91	1302000	171810
75.138	1302600	172190
75.367	1303400	172920
75.596	1303300	173520
75.826	1304300	174180
76.055	1306200	175100
76.285	1308500	176140
76.515	1309700	176820
76.746	1307700	176740
76.976	1307000	176730
77.207	1307600	177220
77.439	1311200	178370
77.67	1312600	179000
77.902	1310500	178910
78.134	1310300	179440
78.366	1309700	180170
78.599	1313600	181120
78.832	1315800	181510
79.065	1317700	181620
79.298	1311200	179800
79.532	1311100	179200
79.766	1314200	179810
80	1319300	180810
80.234	1309700	180680
80.469	1312500	182290
80.704	1318900	183820
80.939	1317200	184030
81.175	1315800	184730
81.411	1309900	184780
81.647	1316700	186490
81.883	1320400	187580
82.12	1312400	186990
82.357	1314800	188270
82.594	1319500	189690
82.831	1323600	190740
83.069	1316500	190380
83.307	1321600	191980
83.545	1324500	193100
83.784	1325500	193460
84.023	1317700	192510
84.262	1322000	193730
84.501	1325500	194970
84.741	1324400	195300
84.981	1319300	195040
85.221	1325800	196950
85.461	1323300	197500
85.702	1323200	198560
85.943	1325700	200050
86.184	1323400	200490
86.426	1322700	200880
86.668	1326600	201800
86.91	1324600	201530
87.152	1323500	201660
87.395	1318200	200890
87.638	1315400	200710
87.881	1315200	201510
88.125	1316100	202250
88.369	1314300	202830
88.613	1317500	204000
88.857	1318200	204280
89.102	1316100	204280
89.347	1318500	205480
89.592	1317400	206020
89.838	1318200	206370
90.083	1319900	207070
90.329	1316700	207410
90.576	1321000	208710
90.822	1319200	208660
91.069	1317200	208770
91.317	1319600	209810
91.564	1318000	210210
91.812	1322000	211150
92.06	1319800	211050
92.308	1320300	211670
92.557	1321500	212360
92.806	1321700	212560
93.055	1338700	216660
93.305	1342100	225840
93.554	1362300	230560
93.805	1373000	213180
94.055	1360700	200320
94.306	1346200	205160
94.556	1342300	212180
94.808	1340200	219820
95.059	1345500	224490
95.311	1349700	219250
95.563	1344600	215620
95.816	1341400	220830
96.068	1336000	223260
96.321	1348100	221830
96.574	1343600	219650
96.828	1345000	222820
97.082	1344100	224130
97.336	1347200	222780
97.59	1340900	220870
97.845	1345700	223040
98.1	1347200	223800
98.356	1347000	222820
98.611	1348700	222990
98.867	1343900	222840
99.123	1345900	223340
99.38	1346900	223280
99.637	1352000	224240
99.894	1350100	224280
100.151	1349900	224450
100.409	1350900	224530
100.667	1354400	225060
100.925	1350200	224430
101.184	1357100	225500
101.442	1356200	225260
101.702	1358000	225770
101.961	1359000	226050
102.221	1358200	225940
102.481	1362200	226660
102.741	1361400	226430
103.002	1362100	226430
103.263	1357700	225340
103.524	1360700	225500
103.786	1364700	226360
104.048	1362800	226380
104.31	1365400	227260
104.572	1365700	227690
104.835	1365700	227770
105.098	1368200	228490
105.362	1366200	228700
105.625	1366200	229000
105.889	1368800	229550
106.153	1362100	227880
106.418	1370100	227970
106.683	1370900	227840
106.948	1365400	227340
107.214	1371000	228910
107.48	1369100	229280
107.746	1366800	229090
108.012	1368400	229360
108.279	1368100	229860
108.546	1367800	230560
108.813	1370400	231060
109.081	1371000	231220
109.349	1369600	231430
109.617	1371900	231950
109.886	1374700	232230
110.155	1372600	232010
110.424	1372800	232410
110.693	1376500	233120
110.963	1378000	233130
111.233	1382900	233770
111.504	1386400	234170
111.775	1388000	234550
112.046	1387100	234620
112.317	1383300	234460
112.589	1388300	235680
112.861	1393300	236380
113.133	1391300	236090
113.406	1390500	236420
113.679	1392500	237060
113.952	1394200	237480
114.226	1393200	237670
114.5	1392600	237970
114.774	1394300	238230
115.048	1395300	238490
115.323	1396200	238970
115.598	1396000	239210
115.874	1396300	239180
116.15	1387500	237640
116.426	1394200	238310
116.702	1396400	238210
116.979	1394500	237450
117.256	1386000	235530
117.533	1390400	236100
117.811	1389900	236630
118.089	1388800	237060
118.367	1390200	237580
118.646	1391300	238110
118.925	1392100	238370
119.204	1392000	238810
119.484	1393500	239570
119.764	1396400	240110
120.044	1396800	240180
120.325	1396100	240420
120.606	1397200	240950
120.887	1397400	240940
121.169	1397600	240970
121.451	1399100	241520
121.733	1400800	241750
122.015	1402100	241870
122.298	1402200	242270
122.582	1403200	242670
122.865	1403800	242700
123.149	1402700	242510
123.433	1403000	242980
123.718	1403600	243150
124.002	1403800	243090
124.288	1404400	243450
124.573	1405800	243760
124.859	1407200	243770
125.145	1407100	243710
125.432	1407800	244240
125.718	1421600	246880
126.006	1420400	246770
126.293	1422200	247060
126.581	1424500	247380
126.869	1425400	247440
127.158	1424800	247550
127.446	1424800	247860
127.735	1426100	248210
128.025	1425500	248110
128.315	1425200	248300
128.605	1425500	248650
128.895	1425800	248770
129.186	1425000	248920
129.477	1425700	249410
129.769	1427000	249680
130.061	1424000	248880
130.353	1424800	248580
130.645	1424900	248310
130.938	1425400	248020
131.231	1425500	248350
131.525	1427900	248620
131.819	1434400	249250
132.113	1428000	247490
132.407	1427200	247450
132.702	1428700	247690
132.997	1427800	247420
133.293	1431700	247450
133.589	1426500	246130
133.885	1425600	246850
134.182	1426500	248990
134.478	1427300	251880
134.776	1433500	254090
135.073	1430600	253590
135.371	1439600	254950
135.669	1439800	254890
135.968	1438700	254840
136.267	1440400	254210
136.566	1441200	252920
136.866	1442300	252700
137.166	1442700	252790
137.466	1441600	253160
137.767	1441900	253650
138.068	1440700	253750
138.369	1439700	254290
138.671	1440800	254920
138.973	1442300	255250
139.276	1441700	255570
139.579	1441100	255900
139.882	1441500	255910
140.185	1440000	255740
140.489	1440900	256300
140.793	1441500	256320
141.098	1442500	256440
141.403	1441900	256760
141.708	1442200	256940
142.013	1443100	257220
142.319	1443000	257410
142.626	1444500	257860
142.932	1444300	257520
143.239	1443400	257400
143.546	1445500	257930
143.854	1446600	257880
144.162	1444800	257520
144.471	1444800	257710
144.779	1446600	257950
145.089	1447000	257860
145.398	1445600	257870
145.708	1446900	258170
146.018	1447400	258210
146.329	1447800	258530
146.639	1446500	258180
146.951	1447600	258570
147.262	1448500	258880
147.574	1448300	259110
147.887	1448900	259250
148.199	1449600	259280
148.512	1448500	259140
148.826	1448400	259180
149.14	1448400	259350
149.454	1449400	259610
149.768	1449400	259510
150.083	1450200	259400
150.398	1450100	259590
150.714	1450300	259560
151.03	1451500	259650
151.346	1451500	259790
151.663	1451700	259830
151.98	1453500	260010
152.297	1458600	260170
152.615	1458100	259460
152.933	1457700	260250
153.252	1456800	260320
153.571	1458700	260870
153.89	1460000	260900
154.21	1460200	261250
154.53	1462100	262390
154.85	1462500	262530
155.171	1463400	262780
155.492	1462800	262990
155.813	1463800	263070
156.135	1463500	263090
156.457	1463000	263290
156.78	1465000	263690
157.103	1463500	263290
157.426	1464700	263690
157.75	1465600	263870
158.074	1465500	263800
158.398	1465200	263950
158.723	1467000	264150
159.048	1466300	263880
159.374	1466400	264140
159.7	1467500	264450
160.026	1467900	264380
160.353	1467500	264430
160.68	1469100	264700
161.007	1468500	264430
161.335	1466700	264360
161.663	1463900	264420
161.992	1464300	265500
162.321	1463200	265370
162.65	1466400	265700
162.98	1465600	265030
163.31	1465200	264950
163.641	1466400	265120
163.971	1466300	264880
164.303	1466200	264900
164.634	1467800	265240
164.966	1466800	264810
165.299	1465900	264340
165.631	1467400	264320
165.965	1466900	264170
166.298	1466800	264400
166.632	1468100	264890
166.966	1468200	264700
167.301	1468300	264840
167.636	1468800	265040
167.972	1469400	264900
168.307	1469400	265100
168.644	1469900	265250
168.98	1470800	265310
169.317	1470100	264970
169.655	1470100	265020
169.992	1473200	265650
170.331	1467000	263510
170.669	1472000	263650
171.008	1472000	264020
171.347	1467300	263690
171.687	1475100	265520
172.027	1471700	264730
172.368	1470500	264680
172.709	1475000	265680
173.05	1472900	265720
173.392	1476600	267120
173.734	1476700	267370
174.076	1472200	266430
174.419	1475200	267290
174.763	1475000	267300
175.106	1474200	267240
175.45	1474000	267430
175.795	1474500	267210
176.14	1476900	267270
176.485	1479200	266200
176.831	1486200	234710
177.177	1448100	226410
177.523	1444200	262560
177.87	1467100	273670
178.217	1482900	269850
178.565	1474200	256470
178.913	1473500	271280
179.261	1480200	268780
179.61	1479100	262950
179.959	1477100	270590
180.309	1481900	268100
180.659	1477100	265000
181.01	1476700	268800
181.361	1479800	267080
181.712	1477900	266480
182.063	1479600	268260
182.416	1479000	266770
182.768	1479700	267090
183.121	1478500	267610
183.474	1478300	266930
183.828	1497400	270800
184.182	1498000	270870
184.537	1498200	270020
184.892	1498700	270330
185.247	1497800	270540
185.603	1497400	270820
185.959	1497300	271050
186.315	1496200	271050
186.672	1497200	271590
187.03	1496900	271720
187.388	1496300	271770
187.746	1497400	271880
188.105	1496400	271680
188.464	1496700	272050
188.823	1497500	272300
189.183	1497200	272180
189.543	1497600	272310
189.904	1498100	272290
190.265	1497500	272300
190.627	1496400	272110
190.989	1496700	271930
191.351	1498200	269720
191.714	1496200	267610
192.077	1496300	267240
192.441	1496900	268630
192.805	1497000	269290
193.169	1496100	269620
193.534	1489900	269280
193.899	1489600	270250
194.265	1488500	270360
194.631	1490300	270440
194.998	1490300	270360
195.365	1490500	270590
195.732	1492200	270920
196.1	1491700	270630
196.468	1491900	270880
196.837	1492900	270910
197.206	1492000	270680
197.576	1493000	270950
197.946	1493000	270710
198.316	1492600	270700
198.687	1493600	271050
199.058	1493900	271100
199.43	1493900	271250
199.802	1495200	271160
200.174	1493900	270760
200.547	1494800	271090
200.921	1495400	270970
201.295	1494700	270900
201.669	1496300	271300
202.043	1495900	271010
202.419	1495400	271090
202.794	1496800	271260
203.17	1496000	270970
203.547	1496500	271220
203.923	1511400	273730
204.301	1513400	279470
204.678	1552500	270130
205.057	1531200	224850
205.435	1502000	249940
205.814	1501600	272060
206.194	1517100	276840
206.574	1506800	262080
